# Supplementary material for: Novel Insights into Pigment Composition and Molecular Mechanisms Governing Flower Coloration in Rose Cultivars Exhibiting Diverse Petal Hues
Source: Plants (Basel). 2024 Nov 29;13(23):3353. doi: 10.3390/plants13233353 (PMC11644816; doi:10.3390/plants13233353)
Supplement: Supplementary file 1 [file plants-13-03353-s001.zip]

Archive with 4 entries (4 files):
- plants-3283618-supplementary.pdf
- Table S2.xlsx
- Table S3.xlsx
- Table S5.xlsx
