# Supplementary material for: Novel Insights into Pigment Composition and Molecular Mechanisms Governing Flower Coloration in Rose Cultivars Exhibiting Diverse Petal Hues
Source: Plants (Basel). 2024 Nov 29;13(23):3353. doi: 10.3390/plants13233353 (PMC11644816; doi:10.3390/plants13233353)
Supplement: Supplementary file 1 [file plants-13-03353-s001.zip › Table S2.xlsx]

## Sheet: YvsW
Differential accumulation of metabolites in the Y/W
Index	Formula	Compounds	Class I	Class II	CAS	Level	White1	White2	White3	Yellow1	Yellow2	Yellow3	VIP	Fold_Change	Log2FC	Type
Lmbn005172	C9H10O3	2,6-Dimethoxybenzaldehyde	Phenolic acids	Phenolic acids	3392-97-0	A	785320	650740	536760	1094300	1333400	1916700	1.08177	2.20213	1.1389	up
Lmrn001951	C9H10O4	(S)-2-Hydroxy-3-(4-Hydroxyphenyl)Propanoic Acid	Phenolic acids	Phenolic acids	23508-35-2	B	10536	9733.3	16080	50091	57857	58469	1.19071	4.57827	2.1948	up
mws0027	C9H10O5	Syringic acid	Phenolic acids	Phenolic acids	530-57-4	B	13916	12269	15259	65341	80386	43673	1.1771	4.57002	2.1922	up
Lmyn001519	C11H10O9	L-Malic acid-2-O-gallate	Phenolic acids	Phenolic acids	-	A	1377600	1405000	1190100	4491900	4460300	4284800	1.20922	3.33199	1.73638	up
Lmhn102068	C13H12O8	2-O-Caffeoylmalic acid	Phenolic acids	Phenolic acids	53755-04-7	B	9	9	9	5896	4998.9	4515.6	1.21477	570.759	9.15674	up
Lmln001195	C14H18O7	Picein (4-Acetylphenyl-glucoside)	Phenolic acids	Phenolic acids	530-14-3	B	10169	9091.3	10244	51397	54349	54785	1.21397	5.44094	2.44385	up
Zmhn001926	C13H16O8	1-O-Salicyl-D-glucose	Phenolic acids	Phenolic acids	60517-74-0	B	726580	701480	720150	1767700	1479100	1734400	1.20505	2.31877	1.21336	up
Zmhn001358	C13H16O8	4-O-Glucosyl-4-hydroxybenzoic acid	Phenolic acids	Phenolic acids	-	B	175550	184100	143060	316920	341040	354840	1.17959	2.01468	1.01055	up
Zmhn000892	C13H18O8	4-O-Glucosyl-3,4-dihydroxybenzyl alcohol	Phenolic acids	Phenolic acids	-	B	5385.2	6241.8	6275.6	20857	22614	20492	1.20968	3.57283	1.83707	up
pmb3074	C16H18O8	5-O-p-Coumaroylquinic acid	Phenolic acids	Phenolic acids	1899-30-5	B	209800	360310	343190	536250	755730	1398200	1.02377	2.94556	1.55854	up
mws0906	C16H22O8	Coniferin	Phenolic acids	Phenolic acids	531-29-3	B	15835	22854	23605	95661	99224	113520	1.19794	4.9508	2.30766	up
Lmmn000774	C15H20O9	Dihydrocaffeoylglucose	Phenolic acids	Phenolic acids	-	B	21622	19503	22260	80482	86551	83702	1.213	3.95575	1.98395	up
Lmtn000940	C14H18O10	1-O-(3,4-Dihydroxy-5-methoxy-benzoyl)-glucoside	Phenolic acids	Phenolic acids	-	B	9	9	9	10927	8082.9	12331	1.21463	1160.77	10.1809	up
pmn001695	C16H20O10	Trihydroxycinnamoylquinic acid	Phenolic acids	Phenolic acids	-	A	33584	33777	25756	296540	399450	397120	1.20715	11.7391	3.55325	up
Lmzn001582	C18H28O9	5'-Glucosyloxyjasmanic acid	Phenolic acids	Phenolic acids	-	A	100090	103720	98760	487300	455190	510030	1.21394	4.80061	2.26322	up
Zmhn002643	C20H22O9	4-O-(6'-O-Glucosyl-4''-hydroxybenzoyl)-4-hydroxybenzyl alcohol	Phenolic acids	Phenolic acids	-	B	3424.2	9	9	120680	99069	124630	1.07372	100.046	6.64452	up
Lmtn002324	C19H28O11	Benzyl-(2''-O-glucosyl)glucoside	Phenolic acids	Phenolic acids	-	B	9	9	9	7922.7	13566	17318	1.21262	1437.29	10.4891	up
pmn001547	C27H26O15	3-Hydroxy-5-Methylphenol-1-O-(6'-Digalloyl)Glucoside	Phenolic acids	Phenolic acids	-	A	107860	113020	89907	275140	298560	313810	1.20002	2.85569	1.51384	up
Zmhn002032	C28H34O15	4-O-(6'-O-Glucosylcaffeoylglucosyl)-4-hydroxybenzyl alcohol	Phenolic acids	Phenolic acids	-	B	611810	677830	596340	1545400	1159700	1249800	1.17668	2.097	1.06833	up
pmn001528	C28H18O17	Tetragallic Acid(3''-O-galloyl-4''-O-galloyl-4-O-galloyl-galloyl acid)	Phenolic acids	Phenolic acids	-	B	15179	17410	10248	42542	40065	48366	1.1629	3.05747	1.61234	up
pme3285	C15H14O5	Afzelechin (3,5,7,4'-Tetrahydroxyflavan)	Flavonoids	Flavanols	2545-00-8	A	9	9	9	10797	14171	19799	1.21383	1658.04	10.6953	up
pmp001204	C17H14O5	Apigenin-7,4'-dimethyl ether	Flavonoids	Flavonoid	5128-44-9	B	3289.3	2341.7	1862.3	9214.2	11080	26065	1.12314	6.18675	2.62918	up
mws0044	C15H12O7	Dihydroquercetin(Taxifolin)	Flavonoids	Dihydroflavonol	480-18-2	A	9	9	9	21688	24575	14326	1.2138	2244.04	11.1319	up
Lmsp011263	C18H16O6	6-Hydroxy-5,7,4'-trimethoxyflavone	Flavonoids	Flavonoid	6938-19-8	B	9	9	9	2387	965.79	4892.6	1.19909	305.385	8.25448	up
Lmjp005224	C18H16O8	4',5,7-Trihydroxy-3',3,6-Trimethoxyflavone (Jaceidin)	Flavonoids	Flavonoid	10173-01-0	B	9	9	9	3239.9	3071.5	14139	1.20109	757.422	9.56495	up
pme3392	C21H21O10+	Pelargonidin-3-O-glucoside	Flavonoids	Anthocyanins	47684-27-5	A	53580	52899	46563	315640	373310	298480	1.2096	6.45202	2.68975	up
mws4183	C20H18O11	Quercetin-3-O-arabinoside (Guaijaverin)	Flavonoids	Flavonols	22255-13-6	A	2563500	1279400	1868700	5076400	4508300	5782300	1.12499	2.69049	1.42787	up
HJN087	C21H22O10	Naringenin-4'-O-glucoside*	Flavonoids	Flavonoid	-	A	2172500	2725100	2464300	5083700	4742200	5473000	1.18868	2.07812	1.05528	up
Lmlp006175	C21H22O10	Isosalipurposide (Phlorizin Chalcone)	Flavonoids	Chalcones	4547-85-7	B	1025100	942640	950600	2598000	2666500	2624300	1.21324	2.70318	1.43466	up
mws2118	C21H24O10	Phloretin-2'-O-glucoside (Phlorizin)	Flavonoids	Chalcones	60-81-1	B	162620	210260	225210	556540	402890	605450	1.15541	2.61646	1.38762	up
pmn001640	C20H18O12	Myricetin-3-O-arabinoside	Flavonoids	Flavonols	132679-85-7	B	45985	28699	26542	69512	144590	151730	1.09195	3.61401	1.8536	up
pmp001309	C21H20O12	6-Hydroxykaempferol-7-O-glucoside	Flavonoids	Flavonols	-	A	2635800	2454400	2415000	5042400	5942700	5858800	1.20178	2.2443	1.16626	up
Hmcn001884	C21H20O12	6-Hydroxyluteolin 5-glucoside*	Flavonoids	Flavonoid	-	A	10004000	8758000	9327800	20205000	18707000	20016000	1.2072	2.09784	1.06891	up
mws1329	C21H20O12	Quercetin-7-O-glucoside*	Flavonoids	Flavonols	491-50-9	A	5543400	4133400	4504600	10311000	9458500	11770000	1.17532	2.224	1.15316	up
mws0091	C21H20O12	Quercetin-3-O-glucoside (Isoquercitrin)*	Flavonoids	Flavonols	482-35-9	A	12777000	12383000	11310000	24469000	23559000	25176000	1.20625	2.00724	1.00521	up
Lmdp003286	C21H20O12	Isohyperoside	Flavonoids	Flavonols	35589-21-0	A	2848400	2412500	2428700	5136400	5354600	5805700	1.19769	2.11932	1.0836	up
Xmsn002700	C21H22O12	Taxifolin-3'-O-glucoside	Flavonoids	Flavonoid	31106-05-5	B	246260	209930	213820	388770	556430	518380	1.15893	2.18442	1.12725	up
Lmjp003044	C22H22O12	Isorhamnetin-3-O-Glucoside	Flavonoids	Flavonols	5041-82-7	A	137470	144280	122440	282590	307790	357610	1.19098	2.34541	1.22984	up
Lmpp003465	C21H20O13	Myricetin-3-O-glucoside	Flavonoids	Flavonols	19833-12-6	A	209720	129720	171630	568810	856400	1057100	1.16746	4.85708	2.28009	up
Lmtp003948	C22H24O12	3',5',5,7-Tetrahydroxy-4'-methoxyflavanone-3'-O-glucoside	Flavonoids	Flavonoid	-	B	196440	136880	191720	526390	994000	808130	1.16415	4.43494	2.14891	up
Lmmp003903	C23H22O12	Kaempferol-3-O-(2''-acetyl)glucoside	Flavonoids	Flavonols	-	A	553030	528450	523490	1160100	1108400	1210900	1.21173	2.16789	1.11629	up
Lmtn002997	C22H22O13	Mearnsetin-3-O-glucoside	Flavonoids	Flavonoid	-	B	9	9	9	169910	238140	243930	1.21475	24147.4	14.5596	up
HJAP135	C24H24O12	Pinocembrin-7-O-(6''-O-malonyl)glucoside	Flavonoids	Flavonoid	-	A	3038.3	2353.5	2883.3	21067	25050	29226	1.20841	9.10478	3.18662	up
Zmsp004363	C23H22O13	Quercetin-3-O-(6''-acetyl)glucoside*	Flavonoids	Flavonols	-	B	2733	2148.4	1926.7	16440	16178	14291	1.20655	6.89017	2.78454	up
pmp000013	C24H26O12	Eupatilin-7-O-glucoside	Flavonoids	Flavonoid	-	B	43343	40270	40739	90209	91492	79625	1.20389	2.1015	1.07142	up
pmb2979	C25H26O14	Hesperetin-7-O-(6''-malonyl)glucoside	Flavonoids	Dihydroflavonol	-	B	40212	38904	35700	92943	80742	73007	1.18932	2.14859	1.10339	up
HJN078	C26H30O13	Pinocembrin-7-O-(2''-O-arabinosyl)glucoside	Flavonoids	Flavonoid	-	B	3709.1	3083.7	2876.6	16435	14990	20198	1.20396	5.3388	2.41652	up
Lmtp004126	C24H22O16	Myricetin-3-O-(6''-malony)glucoside	Flavonoids	Flavonols	-	B	9	9	9	3145.8	3666.2	5750.2	1.21318	465.267	8.86191	up
Lmmp006709	C30H26O12	Kaempferol-3-O-(4''-p-coumaroyl)rhamnoside	Flavonoids	Flavonols	-	B	400620	429830	384400	4301400	4706000	4675100	1.21396	11.2627	3.49348	up
Lmyp004318	C30H26O13	Kaempferol-3-O-(6''-p-Coumaroyl)galactoside	Flavonoids	Flavonoid	-	A	1745000	1767500	1749200	7832000	7492000	7824700	1.21498	4.39947	2.13733	up
Lmyp004407	C30H26O13	Kaempferol-3-O-(2''-p-Coumaroyl)galactoside	Flavonoids	Flavonoid	-	A	1879300	1784300	1458500	8201400	8057300	8030000	1.20836	4.74194	2.24548	up
Hmjn004446	C30H26O13	Luteolin-7-O-(6''-caffeoyl)rhamnoside	Flavonoids	Flavonoid	-	A	870020	782930	702840	3498500	3771000	3276700	1.20848	4.47671	2.16244	up
mws1290	C30H26O13	Kaempferol-3-O-(6''-p-coumaroyl)glucoside (Tiliroside)	Flavonoids	Flavonols	20316-62-5	A	2820400	2843200	2532500	10688000	10117000	10034000	1.21216	3.76264	1.91175	up
pme1793	C27H31O15+	Pelargonidin-3,5-O-diglucoside	Flavonoids	Anthocyanins	17334-58-6	A	280000	221240	257080	2387400	2029000	2534400	1.21155	9.16605	3.1963	up
Lmtp004044	C26H28O16	Quercetin-3-O-apiosyl(1→2)galactoside	Flavonoids	Flavonols	-	A	9	9	9	13223	19753	31583	1.21265	2391.07	11.2234	up
Lmyn005006	C30H28O13	"Eriodictyol-7-O-(6""-O-p-coumaroyl)glucoside"	Flavonoids	Dihydroflavone	-	B	3126.5	3726.3	4624.9	19137	23247	21065	1.20263	5.52802	2.46676	up
Lmyp004516	C30H26O14	Quercetin-3-O-(2''-p-Coumaroyl)galactoside	Flavonoids	Flavonols	-	B	9	9	9	4589.4	3579.9	3907.7	1.21491	447.296	8.80509	up
Lmyp004052	C30H26O14	Quercetin-3-O-(6''-p-Coumaroyl)galactoside	Flavonoids	Flavonols	-	B	42052	34486	34397	345290	295540	363340	1.21145	9.05188	3.17822	up
Lmcp004436	C30H27O14+	Cyanidin-3-O-(6''-O-caffeoyl)glucoside	Flavonoids	Anthocyanins	-	B	9	9	9	568570	690770	633610	1.21502	70109.3	16.0973	up
Lmyp003349	C28H24O16	Quercetin-3-O-(6''-galloyl)glucoside	Flavonoids	Flavonols	56316-75-7	A	485030	446900	432420	1594200	2092600	2557600	1.1942	4.57683	2.19435	up
Lmyp003139	C28H24O16	Quercetin-3-O-(6''-galloyl)galactoside	Flavonoids	Flavonols	53171-28-1	A	6693300	6463800	6012500	16131000	15018000	16101000	1.2104	2.46484	1.30149	up
Lmpp003815	C31H29O14+	Petunidin-3-O-(6''-O-p-Coumaroyl)glucoside	Flavonoids	Anthocyanins	-	B	23900	24200	28280	57213	50661	53851	1.19952	2.11737	1.08228	up
pmp001311	C27H30O17	6-Hydroxykaempferol-7,6-O-Diglucoside	Flavonoids	Flavonols	-	A	23635	15450	18904	165990	222730	210710	1.2053	10.337	3.36974	up
pmb0618	C28H34O16	Hesperetin-8-C-glucoside-3'-O-glucoside	Flavonoids	Flavonoid carbonoside	-	B	9	9	9	71809	81910	72536	1.21501	8379.81	13.0327	up
pmf0615	C28H33O17+	Petunidin-3,5-di-O-glucoside	Flavonoids	Anthocyanins	25846-73-5	B	8988.3	8538.1	6685.6	18726	20378	18514	1.18444	2.37973	1.2508	up
Hmcp001629	C30H32O19	Kaempferol-3-O-(6''-Malonyl)glucoside-7-O-Glucoside	Flavonoids	Flavonols	-	B	45129	48579	36817	259050	236550	324100	1.20362	6.28002	2.65077	up
Hmmn003584	C33H40O19	Luteolin-7-O-rutinoside-5-O-rhamnoside	Flavonoids	Flavonoid	-	B	88262	90194	74314	861700	731740	816350	1.21196	9.53353	3.25301	up
Hmdp001794	C35H28O20	Quercetin-3-O-(2'',3''-digalloyl)-glucoside	Flavonoids	Flavonols	-	B	562860	815160	616130	1072300	1208900	1762200	1.06972	2.02763	1.01979	up
pmn001378	C26H32O11	Pinoresinol-4-O-glucoside	Lignans and Coumarins	Lignans	41607-20-9	A	295520	233710	292690	3355300	2620200	2906100	1.21142	10.8059	3.43375	up
Rfmb25702	C28H34O12	Pinoresinol-4-O-(6''-acetyl)glucoside	Lignans and Coumarins	Lignans	-	B	4738.6	5793.2	4174.1	31579	15895	22865	1.16821	4.78305	2.25793	up
mws0232	C17H20N4O6	Riboflavin	Others	Others	83-88-5	B	69641	103170	140910	452350	413750	389940	1.16763	4.00368	2.00133	up
Zmjp003597	C19H32O8	Ampelopsisionoside	Others	Others	-	B	9	9	9	223760	211000	177210	1.21498	22665.6	14.4682	up
pmp000261	C14H18O10	Methyl 6-O-galloyl-glucoside	Tannins	Tannin	-	A	162570	117900	134540	324500	411470	440760	1.1789	2.83543	1.50357	up
Cmsn000894	C14H18O11	7-O-Galloyl-D-sedoheptulose	Tannins	Tannin	-	B	9	9	9	284950	306900	300660	1.21511	33055.9	15.0126	up
pmn001526	C20H20O14	1,6-Di-O-Galloyl-D-Glucose	Tannins	Tannin	-	B	280800	202630	175480	1342100	1074900	1394900	1.19567	5.78516	2.53236	up
Cmsn001563	C21H22O15	1,7-Di-O-galloyl-D-sedoheptulose	Tannins	Tannin	-	B	7735.2	5992.7	2877.4	35257	29949	43433	1.15436	6.54243	2.70983	up
Hmqn003212	C27H22O18	Sanguiin H4	Tannins	Tannin	-	A	2766900	2808100	2634900	4728900	5585700	6581900	1.17188	2.05806	1.04129	up
Hmdp001587	C34H26O22	Tercatain	Tannins	Tannin	103744-87-2	A	92288	68543	80401	138380	208870	209100	1.13139	2.30629	1.20557	up
Lmsn002071	C34H26O22	Tellimagrandin I	Tannins	Tannin	79786-08-6	A	100230	68386	116240	166640	219810	245710	1.09746	2.21923	1.15006	up
pmn001635	C41H28O27	Geraniin	Tannins	Tannin	60976-49-0	A	16022	44780	37291	234600	309910	334670	1.16486	8.96272	3.16394	up
Hmln001664	C41H28O27	Geraniinic acid C	Tannins	Tannin	-	A	33759	20293	33389	329800	364730	346150	1.20526	11.9015	3.57307	up
Hmqn003706	C48H34O31	Rugosin A	Tannins	Tannin	84744-48-9	A	37339	29833	29061	53730	107480	80577	1.09024	2.51252	1.32913	up
pme2433	C4H11NO2	Diethanolamine	Alkaloids	Alkaloids	111-42-2	B	172000	199390	203470	462000	447610	459800	1.2062	2.38216	1.25227	up
pmp001287	C8H9N	N-Benzylmethylene isomethylamine	Alkaloids	Alkaloids	-	A	5667500	6823800	7586800	27197000	28024000	28692000	1.20686	4.17933	2.06327	up
pmb0374	C5H5N5	2-Aminopurine	Alkaloids	Alkaloids	452-06-2	B	16239	21163	18512	56548	47819	53140	1.19669	2.81695	1.49413	up
mws1433	C18H19NO4	N-Feruloyltyramine	Alkaloids	Phenolamine	66648-43-9	B	2052.6	2249.5	2030.8	3877.9	13548	5635.6	1.01615	3.64154	1.86455	up
pma0702	C29H39N3O8	N1,N8-Bis(sinapoyl)spermidine	Alkaloids	Phenolamine	-	B	9	9	9	110500	203390	184100	1.21408	18444.1	14.1709	up
mws1429	C13H20O3	Vomifoliol	Terpenoids	Monoterpenoids	189351-15-3	B	15111	6736.5	13706	22980	32730	27118	1.03923	2.32967	1.22013	up
Lmsn009900	C30H46O6	1β-Hydroxy-2-oxopomolic acid	Terpenoids	Triterpene	217466-37-0	A	9	9	9	5614.3	5796.3	6869	1.21498	677.022	9.40306	up
Hmjp003546	C30H48O6	Madecassic acid	Terpenoids	Triterpene	18449-41-7	B	8549.6	11345	9335.7	109130	148730	162370	1.20717	14.3765	3.84564	up
pmp000781	C39H54O6	p-Coumaroyleuscaphic acid	Terpenoids	Triterpene	-	B	870.03	671.72	973.85	2445.8	3347.7	3502.2	1.1828	3.69522	1.88566	up
pmb0069	C7H7NO	Benzamide	Phenolic acids	Phenolic acids	55-21-0	B	17090000	17493000	16939000	5943400	5617900	5972200	1.21407	0.340311	-1.55507	down
pme0241	C7H6O2	Benzoic acid	Phenolic acids	Phenolic acids	65-85-0	B	146950	168530	159770	9	9	9	1.21514	5.68122e-05	-14.1034	down
pme3381	C9H10O3	3-Hydroxyphenylacetic Acid Methyl Ester	Phenolic acids	Phenolic acids	42058-59-3	B	17140	17561	17115	9	9	9	1.21516	0.000521075	-10.9062	down
pmb2497	C9H10O5	4-Hydroxy-3-methoxymandelate	Phenolic acids	Phenolic acids	55-10-7	B	51401	52131	41967	22399	22640	20382	1.19485	0.449632	-1.15318	down
HJAP048	C10H12O5	2,4,5-Trimethoxybenzoic acid	Phenolic acids	Phenolic acids	-	B	12910	17890	12431	9	9	9	1.21488	0.000624552	-10.6449	down
Lmlp002765	C15H16O2	Stilbostemin B	Phenolic acids	Phenolic acids	162411-67-8	B	40193	41225	39276	12180	11769	13965	1.20967	0.314133	-1.67055	down
pmn001669	C12H14O5	Methyl sinapate	Phenolic acids	Phenolic acids	20733-94-2	B	9568.9	11363	11507	9	1182.4	9	1.04772	0.037005	-4.75614	down
pmn001511	C13H18O7	3-Hydroxy-5-Methylphenol-1-O-Glucoside	Phenolic acids	Phenolic acids	-	A	13739000	13261000	12013000	5897400	6091300	6305200	1.20757	0.468918	-1.09259	down
pmn001687	C13H12O8	Cis-Coutaric acid	Phenolic acids	Phenolic acids	67920-37-0	B	1431800	1514700	1357400	275070	347590	341760	1.20881	0.22408	-2.15791	down
Lmhn001477	C13H12O9	2-Caffeoyl-L-tartaric acid (Caftaric acid)	Phenolic acids	Phenolic acids	67879-58-7	B	124980	113610	96770	9	9	9	1.21509	8.05105e-05	-13.6005	down
pmn001553	C14H20O8	Cimidahurinine	Phenolic acids	Phenolic acids	142542-89-0	B	316890	314160	279400	104670	120730	111950	1.20824	0.370531	-1.43233	down
Hmtn001120	C14H20O8	5-(2-Hydroxyethyl)-2-O-glucosylphenol	Phenolic acids	Phenolic acids	-	B	181780	184920	168550	65357	65864	59105	1.21149	0.355583	-1.49174	down
Zmdn001863	C18H14O6	2-(7-Dihydroxyl)-benzofuranyl-ferulic acid	Phenolic acids	Phenolic acids	-	B	124510	132820	125020	12578	20256	21823	1.19724	0.14295	-2.80642	down
Zmhn001883	C14H18O9	Vanillic acid-4-O-glucoside	Phenolic acids	Phenolic acids	32142-31-7	B	39502	42135	39636	20138	18606	20049	1.21015	0.484799	-1.04454	down
Lmmn001294	C14H20O9	Koaburaside	Phenolic acids	Phenolic acids	41653-73-0	A	913350	951870	820590	361720	372770	368270	1.21015	0.410587	-1.28424	down
mws0178	C16H18O9	Chlorogenic acid (3-O-Caffeoylquinic acid)	Phenolic acids	Phenolic acids	327-97-9	A	5483000	6162500	5999500	562110	690130	688010	1.21251	0.10996	-3.18494	down
pme1816	C16H18O9	Neochlorogenic acid (5-O-Caffeoylquinic acid)	Phenolic acids	Phenolic acids	906-33-2	A	141440	931630	1168500	61027	35232	52018	1.05368	0.0661487	-3.91814	down
mws0748	C16H18O9	1-Caffeoylquinic acid	Phenolic acids	Phenolic acids	1241-87-8	A	74217	798670	925910	32727	24385	33744	1.01867	0.0505093	-4.30731	down
mws0011	C17H24O9	Syringin	Phenolic acids	Phenolic acids	118-34-3	B	194610	249140	204380	56274	56752	57926	1.20825	0.263762	-1.92269	down
pmb2940	C17H22O10	1-O-Glucosyl sinapate	Phenolic acids	Phenolic acids	78185-48-5	B	1595300	1728400	1797000	22476	23462	31073	1.21332	0.0150392	-6.05513	down
pmn001738	C17H24O11	Oleoside 11-methyl ester	Phenolic acids	Phenolic acids	60539-23-3	B	32523	20033	27017	9658.6	9409.6	9302.1	1.16814	0.356532	-1.4879	down
Lmnn002886	C23H26O11	1'-O-(3,4-Dihydroxyphenethyl)-O-caffeoyl-glucoside	Phenolic acids	Phenolic acids	-	B	325880	185260	195230	98523	85300	99483	1.1175	0.401073	-1.31806	down
pmb3066	C22H26O12	5-O-p-Coumaroylshikimic acid O-glucoside*	Phenolic acids	Phenolic acids	-	B	7535.7	6943.7	9358.7	9	9	9	1.21442	0.00113264	-9.78609	down
Lmsn004970	C24H24O12	3,6-Di-O-caffeoyl glucose	Phenolic acids	Phenolic acids	-	B	1000600	937430	835880	21502	9	9	1.04986	0.007758	-7.0101	down
pmb3055	C22H26O14	p-Coumaroylquinic acid-4'-O-glucuronide	Phenolic acids	Phenolic acids	-	B	49434	53434	61936	19742	23629	37361	1.06739	0.489867	-1.02954	down
pme2954	C15H10O7	Quercetin	Flavonoids	Flavonols	117-39-5	A	6120.6	8959.6	9149.9	9	9	9	1.21423	0.00111432	-9.80963	down
Xmgp006913	C20H20O5	2,4,2',4'-tetrahydroxy-3'-prenylchalcone	Flavonoids	Chalcones	-	B	36959	49800	81674	10184	14270	14649	1.13964	0.232158	-2.10682	down
Lmyp005841	C21H20O9	Chrysin-7-O-glucoside	Flavonoids	Flavonoid	31025-53-3	B	50108	48919	49369	12873	17234	10892	1.19159	0.276281	-1.85579	down
Hmpn005101	C21H24O11	Sieboldin	Flavonoids	Chalcones	18777-73-6	B	164610	177040	231560	9	9	9	1.2147	4.71032e-05	-14.3738	down
HJN041	C21H24O11	Epicatechin glucoside	Flavonoids	Flavanols	-	B	11787	8559.7	6918.3	4264.9	3830.8	3246.6	1.12798	0.416002	-1.26534	down
Cmxn004016	C21H24O11	Dihydromarein	Flavonoids	Chalcones	-	B	192870	205170	194750	9	9	9	1.21516	4.55473e-05	-14.4223	down
mws4167	C21H18O12	Luteolin-7-O-glucuronide	Flavonoids	Flavonoid	29741-10-4	A	3244500	4016000	3991600	1942900	1652000	1726900	1.18421	0.472961	-1.08021	down
pmp000120	C22H22O11	Diosmetin-6-C-glucoside	Flavonoids	Flavonoid	-	B	80381	78270	74116	34398	35487	24908	1.17928	0.407244	-1.29603	down
pmb0545	C23H25O11+	Rosinidin-3-O-glucoside	Flavonoids	Anthocyanins	-	B	70744	100330	94078	38371	24042	37791	1.13409	0.377912	-1.40388	down
Lmfn003760	C21H18O13	Quercetin-4′-O-glucuronide	Flavonoids	Flavonols	201463-36-7	A	12446000	8898800	10191000	3515000	4138600	4928800	1.16255	0.398988	-1.32558	down
Hmjp003123	C21H18O13	Quercetin-5-O-glucuronide*	Flavonoids	Flavonols	-	A	8495300	6964300	6951400	2179900	2139500	2494600	1.2032	0.304047	-1.71763	down
HJN079	C27H32O13	Pinocembrin-7-O-rutinoside	Flavonoids	Flavonoid	118985-31-2	B	17578	15700	13467	9	9	9	1.21501	0.000577602	-10.7576	down
Smsp002643	C27H31O14+	Pelargonidin-3-O-rutinoside	Flavonoids	Anthocyanins	-	B	52194	57020	39590	23536	23860	26420	1.15509	0.496062	-1.01141	down
Lmqp004241	C28H22O16	Kaempferol-3-O-(2''-O-galloyl)glucuronide	Flavonoids	Flavonols	-	A	1258400	1390200	1132200	467260	532150	525220	1.2018	0.403256	-1.31023	down
Lmyp003873	C28H24O16	Quercetin-3-O-(2''-galloyl)glucoside*	Flavonoids	Flavonols	69624-79-9	A	18344	10445	9776.6	9	9	9	1.21332	0.000700106	-10.4801	down
Lmyp003857	C35H28O19	Kaempferol-3-O-(2'',6''-digalloyl)glucoside	Flavonoids	Flavonoid	-	A	1415300	1278600	1273900	571740	571530	580110	1.21084	0.434341	-1.2031	down
Lmyp003588	C35H28O20	Quercetin-3-O-(2'',6''-digalloyl)-glucoside	Flavonoids	Flavonols	-	A	33620	38520	36138	15922	10028	18166	1.12686	0.407433	-1.29537	down
mws1075	C10H8O3	7-Methoxycoumarin	Lignans and Coumarins	Coumarins	531-59-9	B	285110	231290	193880	97994	123540	122210	1.14001	0.483956	-1.04705	down
MA10039492	C6H6O6	Dehydroascorbic acid	Others	Others	490-83-5	B	112900	122790	114600	63455	37138	66467	1.08923	0.476919	-1.06818	down
Hmdn001963	C14H10O8	Methyl Brevifolincarboxylate	Others	Others	154702-76-8	A	341130	362960	313980	103450	147710	136160	1.18428	0.380445	-1.39424	down
Hmbp002333	C17H22O10	10-Dehydrogeniposide	Others	Others	-	B	152020	196230	190550	11564	7978.2	9625.1	1.20971	0.0541338	-4.20733	down
Hmdn001667	C20H16O13	Ellagic acid-4-O-glucoside	Tannins	Tannin	-	A	2753900	2599500	2455400	549990	614740	566330	1.21332	0.221681	-2.17345	down
pme0434	C30H26O12	Procyanidin B2	Tannins	Proanthocyanidins	29106-49-8	A	251340	247310	220450	138470	107880	97733	1.16496	0.478491	-1.06344	down
mws0836	C30H26O12	Procyanidin B1	Tannins	Proanthocyanidins	20315-25-7	A	46139	48812	54749	6268	8000.2	4564.7	1.20012	0.125804	-2.99075	down
pmb0484	C5H13NO	Choline	Alkaloids	Alkaloids	62-49-7	B	11711000	11727000	11347000	3760700	4110900	3834900	1.21396	0.336539	-1.57116	down
mws0491	C8H11N	Phenethylamine	Alkaloids	Alkaloids	64-04-0	A	61518000	61667000	61814000	23716000	23174000	22661000	1.2147	0.375953	-1.41137	down
pme2693	C6H14N2O	N-Acetylputrescine	Alkaloids	Phenolamine	18233-70-0	B	35974	140260	195630	21447	13622	12047	1.04909	0.126702	-2.98049	down
pmb0501	C5H14N4	Agmatine	Alkaloids	Phenolamine	306-60-5	B	37264	149050	199710	14872	12104	11917	1.08522	0.100753	-3.31111	down
pme1651	C10H9NO2	Indole 3-acetic acid (IAA)	Alkaloids	Plumerane	87-51-4	B	11048	10077	14212	5545.2	4930.1	7038	1.11647	0.495608	-1.01273	down
HJN110	C30H48O3	Betulinic acid	Terpenoids	Triterpene	472-15-1	A	92847	96061	81663	31322	21372	30552	1.18532	0.307668	-1.70055	down
mws4053	C30H48O3	Ursolic acid	Terpenoids	Triterpene	77-52-1	B	8774.7	11996	9772.4	2323.4	2971.2	3861.2	1.16977	0.299767	-1.73809	down
Zmpn008194	C30H48O4	Corosolic acid	Terpenoids	Triterpene	4547-24-4	B	9182200	10015000	8880400	1551100	1516200	2476900	1.19136	0.19746	-2.34037	down
pmn001706	C30H48O4	2-Hydroxyoleanolic acid	Terpenoids	Triterpene	26707-60-8	A	8671500	8957300	8754800	1546600	1475900	2319300	1.1956	0.202467	-2.30424	down
mws1610	C30H48O4	Maslinic acid	Terpenoids	Triterpene	4373-41-5	A	9303300	9184900	8771200	1574100	1510300	2414300	1.19393	0.201718	-2.30959	down
pmp000268	C30H46O5	Rosamultic acid	Terpenoids	Triterpene	14285-76-4	B	192950	200820	169790	39443	49834	74284	1.16354	0.290228	-1.78474	down
pmp000269	C30H48O5	Arjunic Acid	Terpenoids	Triterpene	31298-06-3	A	343190	359290	323760	123910	154000	172640	1.18115	0.43903	-1.18761	down
Zmpn006881	C30H48O5	Tormentic acid	Terpenoids	Triterpene	13850-16-3	A	1225900	1164100	1085500	389750	414370	567990	1.176	0.394795	-1.34082	down
pmn001426	C30H48O5	Euscaphic acid	Terpenoids	Triterpene	53155-25-2	A	1249500	1210700	1090000	392580	427990	594330	1.16865	0.398541	-1.3272	down
Hmln003605	C30H48O6	Myrianthic acid	Terpenoids	Triterpene	89786-84-5	A	15888	15945	12295	4621.9	4614.9	4238.6	1.20269	0.305371	-1.71137	down

## Sheet: PvsW
Differential accumulation of metabolites in the P/W
Index	Formula	Compounds	Class I	Class II	CAS	Level	White1	White2	White3	Pink1	Pink2	Pink3	VIP	Fold_Change	Log2FC	Type
mws1336	C7H7NO2	4-Aminobenzoic acid	Phenolic acids	Phenolic acids	150-13-0	B	170610	186950	155590	489600	534240	509550	1.13726	2.98819	1.57927	up
Lmbn005172	C9H10O3	2,6-Dimethoxybenzaldehyde	Phenolic acids	Phenolic acids	3392-97-0	A	785320	650740	536760	1880700	1935500	1874700	1.11984	2.88465	1.5284	up
Lmdp003146	C10H14O2	Rhododendrol	Phenolic acids	Phenolic acids	501-96-2	B	9	9	9	4211900	4163600	4129800	1.14404	463159	18.8211	up
pme3255	C11H14O2	Methyleugenol	Phenolic acids	Phenolic acids	93-15-2	B	9	9	9	142580	138420	156310	1.14398	16196.7	13.9834	up
mws1297	C13H18O6	Benzyl glucoside	Phenolic acids	Phenolic acids	4304-12-5	B	22154	24469	16317	57656	67449	74232	1.10995	3.1671	1.66316	up
Lmyn001519	C11H10O9	L-Malic acid-2-O-gallate	Phenolic acids	Phenolic acids	-	A	1377600	1405000	1190100	3523900	3652000	3977900	1.13489	2.80761	1.48934	up
Lmhn102068	C13H12O8	2-O-Caffeoylmalic acid	Phenolic acids	Phenolic acids	53755-04-7	B	9	9	9	9483.5	8986	7795.1	1.14398	972.763	9.92594	up
Zmhn000892	C13H18O8	4-O-Glucosyl-3,4-dihydroxybenzyl alcohol	Phenolic acids	Phenolic acids	-	B	5385.2	6241.8	6275.6	19666	21018	18563	1.13838	3.30941	1.72657	up
Zmhn005413	C15H12O9	p-Dimeric galloyl methyl ester	Phenolic acids	Phenolic acids	-	A	2357400	2633000	2644700	6682600	6030900	6665800	1.13782	2.53819	1.3438	up
Lmmn000774	C15H20O9	Dihydrocaffeoylglucose	Phenolic acids	Phenolic acids	-	B	21622	19503	22260	63449	46092	63632	1.11548	2.73208	1.45	up
Lmtn000940	C14H18O10	1-O-(3,4-Dihydroxy-5-methoxy-benzoyl)-glucoside	Phenolic acids	Phenolic acids	-	B	9	9	9	157610	179860	179230	1.14393	19137	14.2241	up
pmn001695	C16H20O10	Trihydroxycinnamoylquinic acid	Phenolic acids	Phenolic acids	-	A	33584	33777	25756	258500	261010	244720	1.13966	8.2072	3.03689	up
pma0110	C18H22O10	4-O-Sinapoylquinic acid	Phenolic acids	Phenolic acids	-	B	10378	3505.9	8189.8	69772	64658	58760	1.09719	8.75204	3.12962	up
pmb2654	C19H27NO12	Anthranilate-1-O-Sophoroside	Phenolic acids	Phenolic acids	-	B	185100	203990	204850	630100	573620	475390	1.12859	2.82707	1.49931	up
Zmhn003297	C21H20O14	3-O-Digalloyl quinic acid	Phenolic acids	Phenolic acids	-	B	2007000	1976600	1906100	5083000	5317600	5585000	1.14135	2.71416	1.44051	up
pmb3055	C22H26O14	p-Coumaroylquinic acid-4'-O-glucuronide	Phenolic acids	Phenolic acids	-	B	49434	53434	61936	337260	189150	209740	1.10943	4.46682	2.15925	up
pmn001528	C28H18O17	Tetragallic Acid(3''-O-galloyl-4''-O-galloyl-4-O-galloyl-galloyl acid)	Phenolic acids	Phenolic acids	-	B	15179	17410	10248	61803	54752	44559	1.10322	3.76109	1.91115	up
mws1068	C15H10O6	Kaempferol (3,5,7,4'-Tetrahydroxyflavone)	Flavonoids	Flavonols	520-18-3	A	36892	56487	54545	124710	103230	104210	1.07711	2.24541	1.16698	up
mws1094	C15H12O6	Dihydrokaempferol	Flavonoids	Dihydroflavonol	480-20-6	A	3679.4	10523	15169	96231	91516	91048	1.08	9.49206	3.24672	up
mws0054	C15H14O6	Catechin	Flavonoids	Flavanols	154-23-4	A	1341900	1145300	1255400	4315700	4390100	4058800	1.13994	3.41062	1.77004	up
pme0460	C15H14O6	Epicatechin	Flavonoids	Flavanols	490-46-0	B	5072300	4470200	4401500	17481000	16623000	16521000	1.1408	3.63059	1.86021	up
pme2954	C15H10O7	Quercetin	Flavonoids	Flavonols	117-39-5	A	6120.6	8959.6	9149.9	20689	14151	15646	1.03844	2.08361	1.05908	up
mws0920	C15H10O7	Tricetin (5,7,3',4',5'-Pentahydroxyflavone)	Flavonoids	Flavonoid	520-31-0	B	9	9	9	26523	18403	19369	1.14375	2381.3	11.2175	up
mws0044	C15H12O7	Dihydroquercetin(Taxifolin)	Flavonoids	Dihydroflavonol	480-18-2	A	9	9	9	98994	117570	121600	1.14383	12524.6	13.6125	up
mws0049	C15H14O7	Gallocatechin	Flavonoids	Flavanols	970-73-0	A	127910	93363	124640	737440	648810	644700	1.13555	5.87127	2.55367	up
Smlp002532	C20H19O10+	Cyanidin-3-O-arabinoside	Flavonoids	Anthocyanins	27214-72-8	A	9	9	9	889000	766550	664620	1.14401	85932.2	16.3909	up
p2357	C21H21O10	Cyanidin-3-O-O-rhamnoside	Flavonoids	Anthocyanins	38533-30-1	A	9	9	9	190510	140710	184360	1.14388	19095.6	14.2209	up
pme3392	C21H21O10+	Pelargonidin-3-O-glucoside	Flavonoids	Anthocyanins	47684-27-5	A	53580	52899	46563	27299000	31077000	28791000	1.14375	569.563	9.15371	up
Smlp001915	C20H19O11+	Delphinidin-3-O-arabinoside	Flavonoids	Anthocyanins	-	B	25906	23470	31074	97097	77817	79361	1.1253	3.16066	1.66023	up
mws1397	C22H18O10	Epicatechin gallate	Flavonoids	Flavanols	1257-08-5	A	123100	97534	109710	481610	508850	443750	1.1375	4.34157	2.11822	up
Lmlp003531	C21H20O11	Luteolin-3'-O-glucoside*	Flavonoids	Flavonoid	5154-41-6	A	9	9	9	4198600	4693300	5172600	1.14392	520907	18.9907	up
Hmpp003270	C21H20O11	Luteolin-4'-O-glucoside*	Flavonoids	Flavonoid	6920-38-3	A	9	9	9	4404300	4621200	4621400	1.14402	505441	18.9472	up
Smlp002277	C21H21O11+	Petunidin-3-O-arabinoside	Flavonoids	Anthocyanins	-	B	9	9	9	8240	5050.3	4906.9	1.14288	673.97	9.39654	up
pmb0550	C21H21O11+	Cyanidin-3-O-glucoside (Kuromanin)	Flavonoids	Anthocyanins	47705-70-4	A	9	9	9	3265200	3407300	3574300	1.144	379511	18.5338	up
pmf0027	C21H21O11+	Cyanidin-3-O-galactoside*	Flavonoids	Anthocyanins	142506-26-1	A	9	9	9	3767500	3923100	3917400	1.14402	429926	18.7137	up
Lmmn004625	C21H22O11	Dihydrokaempferol-7-O-glucoside	Flavonoids	Flavonols	-	A	49706	47840	47863	1080100	799880	781890	1.14154	18.3061	4.19425	up
HJN086	C21H22O11	Eriodictyol-3'-O-glucoside	Flavonoids	Dihydroflavone	-	A	45767	39460	9490.2	883490	889960	997800	1.10057	29.2581	4.87077	up
Lmtn002796	C21H22O11	Aromadendrin-7-O-glucoside	Flavonoids	Flavonoid	28189-90-4	A	1939300	1900400	1681900	15676000	16797000	18064000	1.14198	9.1526	3.19418	up
HJN041	C21H24O11	Epicatechin glucoside	Flavonoids	Flavanols	-	B	11787	8559.7	6918.3	29931	23005	29593	1.09072	3.02692	1.59785	up
pmf0203	C22H23O11+	Peonidin-3-O-glucoside	Flavonoids	Anthocyanins	68795-37-9	B	9	9	9	15358	15771	10820	1.14356	1553.67	10.6015	up
Lmjp002906	C22H22O12	Rhamnetin-3-O-Glucoside	Flavonoids	Flavonols	27875-34-9	A	19283	8630	18911	757580	476930	551300	1.12963	38.1388	5.25319	up
pma6640	C22H22O12	3'-O-Methyltricetin-7-O-glucoside	Flavonoids	Flavonoid	-	B	56038	22266	53722	433540	416110	358270	1.10506	9.14911	3.19363	up
Lmmp003903	C23H22O12	Kaempferol-3-O-(2''-acetyl)glucoside	Flavonoids	Flavonols	-	A	553030	528450	523490	1598300	1685700	1631000	1.14283	3.06236	1.61465	up
Lmtn002997	C22H22O13	Mearnsetin-3-O-glucoside	Flavonoids	Flavonoid	-	B	9	9	9	46359	28577	36371	1.14358	4122.48	12.0093	up
Smpp002257	C24H27O12+	Delphinidin-3-O-(6''-O-acetyl)glucoside	Flavonoids	Anthocyanins	-	B	9	9	9	19332	17684	22054	1.14384	2187.78	11.0953	up
pmn001644	C23H20O14	Quercetin-3-O-(2''-acetyl)glucuronide	Flavonoids	Flavonols	-	B	9	9	9	55858	44877	72853	1.14339	6429.19	12.6504	up
pmp000589	C24H22O15	Quercetin-7-O-(6''-malonyl)glucoside	Flavonoids	Flavonols	-	A	13614	12088	10710	32553	29560	23968	1.10646	2.36408	1.24128	up
HJAP064	C25H24O15	Isorhamnetin-3-O-(6''-malonylglucoside)	Flavonoids	Flavonoid	-	B	11719	3408.3	11164	769690	511720	568900	1.12343	70.3773	6.13704	up
Lmtp004126	C24H22O16	Myricetin-3-O-(6''-malony)glucoside	Flavonoids	Flavonols	-	B	9	9	9	73453	40680	71764	1.14305	6885.07	12.7493	up
Smsp002643	C27H31O14+	Pelargonidin-3-O-rutinoside	Flavonoids	Anthocyanins	-	B	52194	57020	39590	268550	226170	290530	1.12975	5.27708	2.39974	up
Lmyp004318	C30H26O13	Kaempferol-3-O-(6''-p-Coumaroyl)galactoside	Flavonoids	Flavonoid	-	A	1745000	1767500	1749200	4838500	4769800	5153200	1.14263	2.80546	1.48824	up
Lmyp005328	C30H26O13	Quercetin-3-O-(2''-cinnamoyl)Glucoside	Flavonoids	Flavonols	-	B	9	9	9	8140.2	6046.6	8109	1.14362	825.77	9.6896	up
Lmyp004407	C30H26O13	Kaempferol-3-O-(2''-p-Coumaroyl)galactoside	Flavonoids	Flavonoid	-	A	1879300	1784300	1458500	4784300	4938900	4978100	1.13123	2.87017	1.52114	up
Hmjn004446	C30H26O13	Luteolin-7-O-(6''-caffeoyl)rhamnoside	Flavonoids	Flavonoid	-	A	870020	782930	702840	2918200	3624500	3014000	1.1338	4.05669	2.0203	up
mws1290	C30H26O13	Kaempferol-3-O-(6''-p-coumaroyl)glucoside (Tiliroside)	Flavonoids	Flavonols	20316-62-5	A	2820400	2843200	2532500	8986700	8552400	9192500	1.14092	3.2615	1.70554	up
pme1793	C27H31O15+	Pelargonidin-3,5-O-diglucoside	Flavonoids	Anthocyanins	17334-58-6	A	280000	221240	257080	88991000	74599000	85250000	1.14354	328.146	8.3582	up
pme1773	C27H31O15+	Cyanidin-3-O-rutinoside (Keracyanin)	Flavonoids	Anthocyanins	28338-59-2	B	9	9	9	139640	89789	93920	1.14374	11975.9	13.5478	up
Lmjp002596	C26H28O16	Quercetin-3-O-xylosyl(1→2)glucoside*	Flavonoids	Flavonols	83048-35-5	A	9	9	9	76926	65787	69570	1.14404	7862.33	12.9407	up
Lmtp004044	C26H28O16	Quercetin-3-O-apiosyl(1→2)galactoside	Flavonoids	Flavonols	-	A	9	9	9	46206	45190	31567	1.14369	4554.19	12.153	up
Lmyp004516	C30H26O14	Quercetin-3-O-(2''-p-Coumaroyl)galactoside	Flavonoids	Flavonols	-	B	9	9	9	90709	74736	77697	1.14403	9005.26	13.1366	up
Lmdp004267	C30H26O14	Quercetin-3-O-(6''-p-Coumaroyl)glucoside	Flavonoids	Flavonols	-	B	9	9	9	94749	68931	80441	1.14392	9041.52	13.1423	up
Lmyn001269	C27H30O16	Kaempferol-3-O-sophoroside	Flavonoids	Flavonoid	19895-95-5	A	9	9	9	40028	61463	49061	1.14341	5576	12.445	up
Lmcp004436	C30H27O14+	Cyanidin-3-O-(6''-O-caffeoyl)glucoside	Flavonoids	Anthocyanins	-	B	9	9	9	729660	515320	533770	1.14395	65879.6	16.0075	up
pme1777	C27H31O16+	Cyanidin-3,5-O-diglucoside (Cyanin)	Flavonoids	Anthocyanins	2611-67-8	A	9	9	9	584690	664060	605540	1.14398	68677.4	16.0675	up
Lmyp003873	C28H24O16	Quercetin-3-O-(2''-galloyl)glucoside*	Flavonoids	Flavonols	69624-79-9	A	18344	10445	9776.6	1563800	1352500	1369500	1.13964	111.13	6.79611	up
pme1540	C28H32O16	Isorhamnetin-3-O-neohesperidoside*	Flavonoids	Flavonols	55033-90-4	B	98878	12974	95068	1077900	607150	750940	1.02349	11.7726	3.55736	up
Lmmp002963	C28H32O16	6-C-Methylquercetin-3-O-rutinoside	Flavonoids	Flavonols	-	B	107720	16545	105900	1031200	715470	890340	1.03752	11.457	3.51816	up
Lmtp003677	C27H30O17	Quercetin-3-O-sophoroside (Baimaside)	Flavonoids	Flavonols	18609-17-1	A	9	9	9	95652	79572	84216	1.14403	9608.89	13.2302	up
pmp001310	C27H30O17	6-Hydroxykaempferol-3,6-O-Diglucoside	Flavonoids	Flavonols	-	A	9	9	9	102070	68937	88724	1.1438	9619.67	13.2318	up
pmb0645	C28H34O16	Hesperetin-6-C-glucoside-7-O-glucoside	Flavonoids	Flavonoid carbonoside	-	B	9	9	9	68829	44436	61885	1.14364	6487.04	12.6633	up
Lmcp005542	C30H27O15+	Delphinidin-3-O-(6''-O-caffeoyl)glucoside	Flavonoids	Anthocyanins	-	B	9	9	9	7367.9	6904.5	8073.2	1.1439	827.615	9.69282	up
Lmhp002800	C28H32O17	2'-Hydoxy,5-methoxyGenistein-4',7-O-diglucoside	Flavonoids	Isoflavones	-	B	438320	92009	511000	16737000	11769000	11938000	1.09934	38.8388	5.27943	up
Hmcp001629	C30H32O19	Kaempferol-3-O-(6''-Malonyl)glucoside-7-O-Glucoside	Flavonoids	Flavonols	-	B	45129	48579	36817	123630	108190	126150	1.12402	2.74254	1.45551	up
Lmjp002491	C35H35O17+	Cyanidin-3-O-(6''-O-p-coumaroyl-2''-O-xylosyl)glucoside	Flavonoids	Anthocyanins	-	B	22971	18275	18332	73806	67890	62671	1.1324	3.43024	1.77831	up
pmn001378	C26H32O11	Pinoresinol-4-O-glucoside	Lignans and Coumarins	Lignans	41607-20-9	A	295520	233710	292690	745010	846840	909340	1.12639	3.04311	1.60554	up
MA10039492	C6H6O6	Dehydroascorbic acid	Others	Others	490-83-5	B	112900	122790	114600	347950	285700	296170	1.13464	2.65443	1.4084	up
Hmdn001963	C14H10O8	Methyl Brevifolincarboxylate	Others	Others	154702-76-8	A	341130	362960	313980	789330	617550	647210	1.11205	2.01763	1.01266	up
Zmjp003597	C19H32O8	Ampelopsisionoside	Others	Others	-	B	9	9	9	280460	226300	201460	1.14397	26230.4	14.679	up
pme2246	C14H6O8	Ellagic acid	Tannins	Tannin	476-66-4	A	1753600	1373600	1238500	3246800	3697300	2740300	1.08376	2.21829	1.14945	up
pmn001519	C15H12O9	Galloyl Methyl gallate	Tannins	Tannin	-	A	522410	647820	754520	1538100	1420100	1537000	1.10927	2.33547	1.22371	up
Cmsn000894	C14H18O11	7-O-Galloyl-D-sedoheptulose	Tannins	Tannin	-	B	9	9	9	139740	137030	127560	1.14405	14975.2	13.8703	up
pmn001629	C20H20O14	Digalloylglucose	Tannins	Tannin	-	B	907250	805800	866210	1926200	1857900	1622000	1.12848	2.09599	1.06763	up
pme0436	C30H26O12	Procyanidin B3	Tannins	Proanthocyanidins	23567-23-9	A	144510	123420	149010	776360	716860	767360	1.14087	5.42184	2.43878	up
pme0434	C30H26O12	Procyanidin B2	Tannins	Proanthocyanidins	29106-49-8	A	251340	247310	220450	1211800	897100	971720	1.13419	4.28399	2.09896	up
mws0836	C30H26O12	Procyanidin B1	Tannins	Proanthocyanidins	20315-25-7	A	46139	48812	54749	486470	368980	415570	1.14015	8.49045	3.08584	up
Cmhn001271	C27H22O18	Gemin D	Tannins	Tannin	84744-46-7	A	1815300	1622600	1688500	3753200	3199500	3317200	1.12877	2.00334	1.0024	up
Lmfn001062	C27H24O18	2,4,6-Tri-O-galloyl-D-glucose	Tannins	Tannin	108043-99-8	A	331050	354410	293430	813690	872920	929190	1.13287	2.67221	1.41803	up
Lmfn001337	C27H24O18	1,2,3-Tri-O-galloyl-D-glucose	Tannins	Tannin	-	B	64745	56918	71168	154960	137190	142700	1.12623	2.25508	1.17318	up
Hmqn003158	C34H26O22	Sanguiin H1	Tannins	Tannin	-	A	933260	1076800	920860	2184100	1863800	1973300	1.12499	2.05437	1.0387	up
Hmdp001587	C34H26O22	Tercatain	Tannins	Tannin	103744-87-2	A	92288	68543	80401	629260	641180	542680	1.13837	7.51608	2.90998	up
Lmsn002071	C34H26O22	Tellimagrandin I	Tannins	Tannin	79786-08-6	A	100230	68386	116240	493820	562290	467770	1.12237	5.34965	2.41944	up
pmn001534	C34H28O22	1,2,3,6-Tetra-O-Galloyl-D-Glucose	Tannins	Tannin	79886-50-3	B	2613500	3133500	2739600	8269600	9580100	9917400	1.13381	3.27188	1.71012	up
pmn001647	C45H38O18	Procyanidin C2	Tannins	Proanthocyanidins	37064-31-6	B	9	9	9	65867	45058	39674	1.14358	5577.74	12.4455	up
pmf0426	C41H32O26	1,2,3,4,6-Penta-O-Galloyl-D-Glucose	Tannins	Tannin	14937-32-7	B	9794	12206	14193	20648	33289	26398	1.04501	2.21963	1.15032	up
pmn001635	C41H28O27	Geraniin	Tannins	Tannin	60976-49-0	A	16022	44780	37291	303820	243060	353440	1.09909	9.17823	3.19822	up
Hmln001664	C41H28O27	Geraniinic acid C	Tannins	Tannin	-	A	33759	20293	33389	290610	305500	269990	1.13155	9.90496	3.30815	up
Hmqn003706	C48H34O31	Rugosin A	Tannins	Tannin	84744-48-9	A	37339	29833	29061	86845	114010	82986	1.11271	2.94952	1.56048	up
pmb0782	C5H11N	Piperidine	Alkaloids	Alkaloids	110-89-4	B	7010100	7979900	8679800	18190000	18874000	18538000	1.13222	2.34907	1.23209	up
pmp001287	C8H9N	N-Benzylmethylene isomethylamine	Alkaloids	Alkaloids	-	A	5667500	6823800	7586800	20047000	19042000	19612000	1.13029	2.92363	1.54776	up
pmp001198	C6H13NO2	6-Deoxyfagomine	Alkaloids	Alkaloids	197449-09-5	A	9019100	9672900	10937000	24244000	24651000	24280000	1.13556	2.46971	1.30434	up
HJKP000649	C8H9NO	N-benzylformamide	Alkaloids	Alkaloids	6343-54-0	A	3372800	3426000	4374200	9696400	9754000	10048000	1.12743	2.64015	1.40062	up
mws1346	C6H11NO4	DL-2-Aminoadipic acid	Alkaloids	Alkaloids	542-32-5	B	4093800	4050300	4152200	8464400	8442100	9066600	1.14132	2.11227	1.07879	up
pme1474	C11H15N5O3S	5'-Deoxy-5'-(methylthio)adenosine	Alkaloids	Alkaloids	2457-80-9	A	6921400	5116100	5430000	24171000	27071000	24691000	1.13336	4.3471	2.12005	up
mws1433	C18H19NO4	N-Feruloyltyramine	Alkaloids	Phenolamine	66648-43-9	B	2052.6	2249.5	2030.8	8533.2	4184.9	4928.4	1.04767	2.78648	1.47844	up
pma0692	C25H31N3O4	N1,N10-Bis(p-coumaroyl)spermidine	Alkaloids	Phenolamine	114916-05-1	B	12097	9708.9	16529	199740	107970	92296	1.11305	10.4345	3.38329	up
pma0702	C29H39N3O8	N1,N8-Bis(sinapoyl)spermidine	Alkaloids	Phenolamine	-	B	9	9	9	39579	39725	31637	1.14393	4108.93	12.0045	up
pmp000781	C39H54O6	p-Coumaroyleuscaphic acid	Terpenoids	Triterpene	-	B	870.03	671.72	973.85	4593.4	2517.3	2817.4	1.09181	3.94661	1.98062	up
pmp000780	C40H56O8	3-O-Trans-feruloyl euscaphic acid	Terpenoids	Triterpene	-	B	1562.2	1611.8	1156.5	3333.4	2539.9	3030.2	1.07508	2.056	1.03984	up
pmp001086	C6H6O3	5-Hydroxymethylfurfural	Phenolic acids	Phenolic acids	67-47-0	B	696770	827830	494870	235170	275610	265390	1.08453	0.384343	-1.37953	down
pmb0142	C9H8O3	Caffeic aldehyde	Phenolic acids	Phenolic acids	141632-15-7	B	31388	42230	43310	17586	19506	16156	1.0948	0.455391	-1.13482	down
mws0898	C10H12O2	Isoeugenol	Phenolic acids	Phenolic acids	97-54-1	B	44600	31822	51316	21226	14969	17220	1.05948	0.418161	-1.25787	down
Lmmp003042	C8H8O4	Protocatechuic Acid Methyl Ester	Phenolic acids	Phenolic acids	2150-43-8	A	8330900	7827600	7419800	408780	394580	373060	1.14353	0.0498942	-4.32498	down
mws1195	C10H10O3	p-Coumaric acid methyl ester	Phenolic acids	Phenolic acids	3943-97-3	B	14501	17018	16331	6639.5	6205	6866.2	1.13449	0.411927	-1.27954	down
pmp000017	C12H12O2	Z-Butylidenephthalide	Phenolic acids	Phenolic acids	72917-31-8	A	27237	28383	23918	10657	11593	10849	1.13463	0.416141	-1.26486	down
Lmdn003756	C10H10O4	Methyl caffeate	Phenolic acids	Phenolic acids	3843-74-1	B	19684	17616	30446	8343.4	6578.7	5493.3	1.07871	0.301352	-1.73048	down
pmb2497	C9H10O5	4-Hydroxy-3-methoxymandelate	Phenolic acids	Phenolic acids	55-10-7	B	51401	52131	41967	27861	23354	18702	1.07337	0.480533	-1.05729	down
Lmlp002765	C15H16O2	Stilbostemin B	Phenolic acids	Phenolic acids	162411-67-8	B	40193	41225	39276	17409	14481	18548	1.12736	0.4179	-1.25877	down
pmn001511	C13H18O7	3-Hydroxy-5-Methylphenol-1-O-Glucoside	Phenolic acids	Phenolic acids	-	A	13739000	13261000	12013000	9	9	9	1.14403	6.92077e-07	-20.4626	down
pmn001687	C13H12O8	Cis-Coutaric acid	Phenolic acids	Phenolic acids	67920-37-0	B	1431800	1514700	1357400	270870	237410	238380	1.14156	0.173485	-2.52712	down
Zmhn001358	C13H16O8	4-O-Glucosyl-4-hydroxybenzoic acid	Phenolic acids	Phenolic acids	-	B	175550	184100	143060	58174	60232	68979	1.12487	0.37275	-1.42372	down
mws2367	C14H20O7	Salidroside	Phenolic acids	Phenolic acids	10338-51-9	A	1547300	1558700	1441600	704460	723360	752440	1.14035	0.479431	-1.06061	down
Lmhn001477	C13H12O9	2-Caffeoyl-L-tartaric acid (Caftaric acid)	Phenolic acids	Phenolic acids	67879-58-7	B	124980	113610	96770	9	9	9	1.14394	8.05105e-05	-13.6005	down
Lmsn002887	C14H16O8	1-O-Caffeoyl xylose	Phenolic acids	Phenolic acids	-	B	14888	12413	13765	8737.1	5583	4930.1	1.03599	0.468762	-1.09307	down
pmn001553	C14H20O8	Cimidahurinine	Phenolic acids	Phenolic acids	142542-89-0	B	316890	314160	279400	109190	102860	99079	1.13899	0.341731	-1.54907	down
Hmtn001120	C14H20O8	5-(2-Hydroxyethyl)-2-O-glucosylphenol	Phenolic acids	Phenolic acids	-	B	181780	184920	168550	57955	68211	69247	1.13595	0.365087	-1.45369	down
Zmdn001863	C18H14O6	2-(7-Dihydroxyl)-benzofuranyl-ferulic acid	Phenolic acids	Phenolic acids	-	B	124510	132820	125020	52142	45266	45461	1.13724	0.37366	-1.4202	down
Lmtn002565	C14H18O9	1-O-Vanilloyl-D-Glucose	Phenolic acids	Phenolic acids	-	A	31107000	29049000	30912000	1501500	1484200	1564700	1.14391	0.0499671	-4.32288	down
Lmmp003087	C14H18O9	Mudanoside A	Phenolic acids	Phenolic acids	-	B	2233200	2241800	1983300	106530	115140	93839	1.1427	0.0488533	-4.3554	down
Lmmn003663	C14H18O9	5-Glucosyloxy-2-Hydroxybenzoic acid methyl ester	Phenolic acids	Phenolic acids	-	A	32817000	25931000	32761000	1941200	1523900	1307400	1.13854	0.0521533	-4.2611	down
pmn001517	C15H22O8	3,4,5-Trimethoxyphenyl-1-O-Glucoside	Phenolic acids	Phenolic acids	-	B	2580500	3014600	2780800	46502	47799	34929	1.14219	0.0154288	-6.01823	down
Lmmn001294	C14H20O9	Koaburaside	Phenolic acids	Phenolic acids	41653-73-0	A	913350	951870	820590	76960	94117	100050	1.14104	0.100948	-3.30832	down
pmn001421	C16H18O8	3-O-p-Coumaroylquinic acid	Phenolic acids	Phenolic acids	87099-71-6	B	2965600	2388300	2368600	580180	518280	586750	1.13741	0.218221	-2.19614	down
pmb3074	C16H18O8	5-O-p-Coumaroylquinic acid	Phenolic acids	Phenolic acids	1899-30-5	B	209800	360310	343190	143360	120340	136010	1.04128	0.437655	-1.19214	down
pma6460	C16H18O8	4-O-p-Coumaroylquinic acid	Phenolic acids	Phenolic acids	32451-86-8	B	9874.7	15754	10620	9	9	9	1.14303	0.000744854	-10.3908	down
pma0149	C15H16O9	Sinapoyl malate	Phenolic acids	Phenolic acids	92344-58-6	B	57169	53774	43225	12948	10419	11634	1.13241	0.227032	-2.13904	down
mws0178	C16H18O9	Chlorogenic acid (3-O-Caffeoylquinic acid)	Phenolic acids	Phenolic acids	327-97-9	A	5483000	6162500	5999500	88288	74632	74542	1.14325	0.0134578	-6.21542	down
pma3724	C17H20O9	1-O-Feruloylquinic acid	Phenolic acids	Phenolic acids	-	B	399140	448830	486800	60706	73302	56354	1.13824	0.142618	-2.80977	down
mws0011	C17H24O9	Syringin	Phenolic acids	Phenolic acids	118-34-3	B	194610	249140	204380	15687	16970	11463	1.13734	0.0680728	-3.87678	down
pmb2940	C17H22O10	1-O-Glucosyl sinapate	Phenolic acids	Phenolic acids	78185-48-5	B	1595300	1728400	1797000	806730	821120	735030	1.13428	0.461437	-1.11579	down
Cmzn005251	C21H22O10	6-O-Caffeoylarbutin	Phenolic acids	Phenolic acids	136172-60-6	B	2085900	1671300	1404400	729460	870430	720160	1.08812	0.449483	-1.15366	down
pmn001523	C21H14O13	Trigallic acid	Phenolic acids	Phenolic acids	2131-66-0	B	58306	55091	28860	9	9	9	1.14256	0.000189797	-12.3633	down
Lmnn002886	C23H26O11	1'-O-(3,4-Dihydroxyphenethyl)-O-caffeoyl-glucoside	Phenolic acids	Phenolic acids	-	B	325880	185260	195230	9994.1	19933	13862	1.12453	0.0619917	-4.01178	down
pmb3066	C22H26O12	5-O-p-Coumaroylshikimic acid O-glucoside*	Phenolic acids	Phenolic acids	-	B	7535.7	6943.7	9358.7	9	9	9	1.14361	0.00113264	-9.78609	down
Lmsn004970	C24H24O12	3,6-Di-O-caffeoyl glucose	Phenolic acids	Phenolic acids	-	B	1000600	937430	835880	159650	133140	133640	1.13962	0.153729	-2.70154	down
pmn001547	C27H26O15	3-Hydroxy-5-Methylphenol-1-O-(6'-Digalloyl)Glucoside	Phenolic acids	Phenolic acids	-	A	107860	113020	89907	25637	21261	30131	1.1272	0.247851	-2.01245	down
Hmln002149	C29H36O15	Acteoside	Phenolic acids	Phenolic acids	61276-17-3	B	29131	23632	22153	9	9	9	1.14386	0.000360404	-11.4381	down
pmn001529	C28H22O17	3,4,5-Tri-O-Galloylshikimic acid	Phenolic acids	Phenolic acids	-	B	90809	50119	53665	9	9	9	1.14315	0.000138751	-12.8152	down
mws0058	C16H12O6	Diosmetin (5,7,3'-Trihydroxy-4'-methoxyflavone)	Flavonoids	Flavonoid	520-34-3	A	10182	488430	843440	9	9	9	1.09956	2.01184e-05	-15.6011	down
Zmhn003257	C16H12O6	5,7,2'-Trhiyroxy-8-methoxyflavone	Flavonoids	Flavonoid	-	A	6300.1	460900	823640	9	9	9	1.08853	2.09166e-05	-15.545	down
Lmdp003808	C16H12O7	Azaleatin (5-O-Methylquercetin)	Flavonoids	Flavonols	529-51-1	B	5841.5	5052.2	7971.7	9	9	9	1.14302	0.00143119	-9.44857	down
Xmgp006913	C20H20O5	2,4,2',4'-tetrahydroxy-3'-prenylchalcone	Flavonoids	Chalcones	-	B	36959	49800	81674	9	9	9	1.14226	0.000160301	-12.6069	down
Zmhp004065	C18H16O7	7,8-Dihydroxy-5,6,4'-trimethoxyflavone	Flavonoids	Flavonoid	-	B	2389.7	2655.4	3934.3	1093.9	787.16	1119.9	1.07882	0.334205	-1.58119	down
pmp000786	C18H16O7	Eupatorin (5,3'-Dihydroxy-6,7,4'-trimethoxyflavone)	Flavonoids	Flavonoid	855-96-9	B	1854.2	1949.9	2300.4	9	9	9	1.14364	0.00442297	-7.82077	down
Hmhp005846	C18H16O7	Tenaxin I	Flavonoids	Flavonoid	86926-52-5	B	2372.7	3008.5	3507.3	803.5	709.99	1473.9	1.04531	0.336096	-1.57305	down
Hmhp007382	C19H18O7	Altisin	Flavonoids	Flavonoid	-	B	4811.5	3493.4	4408.5	1762.7	1892.8	2597.6	1.05441	0.491851	-1.02371	down
Lmyp005841	C21H20O9	Chrysin-7-O-glucoside	Flavonoids	Flavonoid	31025-53-3	B	50108	48919	49369	19862	21059	20221	1.14324	0.412019	-1.27922	down
mws2186	C20H18O11	Avicularin	Flavonoids	Flavonols	572-30-5	A	6663600	6715300	7114300	2161500	2355200	2539700	1.13938	0.344329	-1.53814	down
HJN090	C21H22O10	Butin-7-O-glucoside	Flavonoids	Flavonoid	-	A	2576500	2919100	2623100	1088800	1225600	1158000	1.13589	0.427704	-1.22532	down
HJN087	C21H22O10	Naringenin-4'-O-glucoside*	Flavonoids	Flavonoid	-	A	2172500	2725100	2464300	1076900	1034000	1187900	1.12303	0.448091	-1.15814	down
HJN055	C21H24O10	Dihydrocharcone-4'-O-glucoside	Flavonoids	Chalcones	-	B	68024	97658	62080	32914	27447	29305	1.0875	0.393683	-1.34489	down
pme2459	C21H20O11	Luteolin-7-O-glucoside (Cynaroside)	Flavonoids	Flavonoid	5373-11-5	A	1840600	1396600	2034400	302140	214860	286130	1.1286	0.15235	-2.71454	down
mws0045	C21H20O11	Quercetin-3-O-rhamnoside(Quercitrin)	Flavonoids	Flavonols	522-12-3	A	3840600	4001900	4001300	1118400	1032200	1170800	1.1418	0.280434	-1.83427	down
pmn001640	C20H18O12	Myricetin-3-O-arabinoside	Flavonoids	Flavonols	132679-85-7	B	45985	28699	26542	9	9	9	1.14318	0.00026673	-11.8723	down
Lmlp005236	C21H22O11	Dihydrokaempferol-3-O-glucoside	Flavonoids	Dihydroflavonol	1049-08-8	B	4353100	3744300	3538400	624830	561970	689830	1.13934	0.161281	-2.63235	down
mws4167	C21H18O12	Luteolin-7-O-glucuronide	Flavonoids	Flavonoid	29741-10-4	A	3244500	4016000	3991600	280260	322910	270960	1.14117	0.0776859	-3.6862	down
Lmzn001894	C21H18O12	Kaempferol-3-O-glucuronide	Flavonoids	Flavonols	22688-78-4	A	9556700	9808400	8551600	426930	545650	561380	1.142	0.0549478	-4.1858	down
pmp000012	C21H18O12	Scutellarein-7-O-glucuronide (Scutellarin)	Flavonoids	Flavonoid	27740-01-8	A	4983500	5005900	5259000	378580	458620	407610	1.14298	0.0816355	-3.61466	down
Lmpn006208	C22H22O11	8-Methoxykaempferol-7-O-rhamnoside	Flavonoids	Flavonols	-	B	35666	28636	24520	14425	9896.5	11792	1.08196	0.406583	-1.29838	down
Hmcp002539	C22H22O11	Isorhamnetin-3-O-rhamnoside	Flavonoids	Flavonols	-	B	135340	126750	136960	63573	55498	55897	1.13494	0.438461	-1.18948	down
mws0061	C21H20O12	Quercetin-3-O-galactoside (Hyperin)	Flavonoids	Flavonols	482-36-0	A	19976000	15406000	18137000	3889400	3231300	3209100	1.13557	0.193012	-2.37324	down
pmp001309	C21H20O12	6-Hydroxykaempferol-7-O-glucoside	Flavonoids	Flavonols	-	A	2635800	2454400	2415000	594880	555000	530140	1.14196	0.223847	-2.15941	down
Hmcn001884	C21H20O12	6-Hydroxyluteolin 5-glucoside*	Flavonoids	Flavonoid	-	A	10004000	8758000	9327800	2129300	1892800	2167700	1.14082	0.220358	-2.18208	down
mws1329	C21H20O12	Quercetin-7-O-glucoside*	Flavonoids	Flavonols	491-50-9	A	5543400	4133400	4504600	1000500	929290	996590	1.13682	0.206353	-2.27681	down
mws0091	C21H20O12	Quercetin-3-O-glucoside (Isoquercitrin)*	Flavonoids	Flavonols	482-35-9	A	12777000	12383000	11310000	2480300	2066500	2312200	1.14045	0.188072	-2.41064	down
Lmdp003286	C21H20O12	Isohyperoside	Flavonoids	Flavonols	35589-21-0	A	2848400	2412500	2428700	554730	510430	565630	1.14049	0.212077	-2.23734	down
pme1598	C22H24O11	Hesperetin-5-O-glucoside	Flavonoids	Dihydroflavonol	69651-80-5	B	10063000	8825200	8600200	1713300	1856700	1840500	1.14186	0.196828	-2.34499	down
Xmsn002700	C21H22O12	Taxifolin-3'-O-glucoside	Flavonoids	Flavonoid	31106-05-5	B	246260	209930	213820	46083	36900	52888	1.13244	0.20279	-2.30195	down
Lmfn003760	C21H18O13	Quercetin-4′-O-glucuronide	Flavonoids	Flavonols	201463-36-7	A	12446000	8898800	10191000	418800	413680	413740	1.14211	0.0395176	-4.66136	down
Hmjp003123	C21H18O13	Quercetin-5-O-glucuronide*	Flavonoids	Flavonols	-	A	8495300	6964300	6951400	449190	458470	442260	1.14288	0.0602347	-4.05326	down
HJAP135	C24H24O12	Pinocembrin-7-O-(6''-O-malonyl)glucoside	Flavonoids	Flavonoid	-	A	3038.3	2353.5	2883.3	1071.4	870.96	1261	1.10289	0.387108	-1.36919	down
HJN078	C26H30O13	Pinocembrin-7-O-(2''-O-arabinosyl)glucoside	Flavonoids	Flavonoid	-	B	3709.1	3083.7	2876.6	9	9	9	1.14375	0.00279231	-8.48432	down
Zmhp005139	C25H24O15	Tamarixetin-3-O-(6''-malonyl)glucoside	Flavonoids	Flavonoid	-	B	3301.3	1395.6	5256.9	9	9	9	1.13383	0.00271253	-8.52614	down
Hmcp001858	C26H28O14	Kaempferol-3-O-arabinoside-7-O-rhamnoside	Flavonoids	Flavonols	-	A	314920	301430	291270	47002	70938	56440	1.13292	0.192129	-2.37985	down
HJN079	C27H32O13	Pinocembrin-7-O-rutinoside	Flavonoids	Flavonoid	118985-31-2	B	17578	15700	13467	3129.9	2695.7	3662	1.13232	0.202965	-2.3007	down
Lmmp006709	C30H26O12	Kaempferol-3-O-(4''-p-coumaroyl)rhamnoside	Flavonoids	Flavonols	-	B	400620	429830	384400	48523	45854	47795	1.1433	0.117028	-3.09507	down
Lmfn004769	C27H22O15	Quercetin-3-O-(4''-O-galloyl)arabinoside	Flavonoids	Flavonols	-	A	989030	703100	854420	140330	111240	107600	1.1338	0.141042	-2.82581	down
Lmjp002867	C27H30O15	Kaempferol-3-O-neohesperidoside*	Flavonoids	Flavonols	32602-81-6	A	5042500	5064300	4636200	1886700	2320800	2075700	1.13138	0.426182	-1.23046	down
Lmsn002815	C27H30O15	Kaempferol-3-O-rutinoside(Nicotiflorin)	Flavonoids	Flavonoid	17650-84-9	A	1788700	1614700	1584300	470750	553220	534250	1.13843	0.312413	-1.67848	down
pmp001079	C27H30O15	Luteolin-7-O-neohesperidoside (Lonicerin)	Flavonoids	Flavonoid	25694-72-8	A	5912900	5708100	5337700	2812000	2620000	2530600	1.13629	0.469529	-1.09071	down
pmp000593	C27H30O15	Luteolin-7-O-rutinoside	Flavonoids	Flavonoid	3563-98-2	A	2529300	2433300	2325900	1025500	927160	1055600	1.13796	0.412741	-1.27669	down
Lmpp003789	C30H27O13+	Cyanidin-3-O-(6''-O-p-Coumaroyl)glucoside	Flavonoids	Anthocyanins	-	B	4558800	4600900	4318200	2107800	2147500	1831200	1.13322	0.451591	-1.14691	down
Lmyn005006	C30H28O13	"Eriodictyol-7-O-(6""-O-p-coumaroyl)glucoside"	Flavonoids	Dihydroflavone	-	B	3126.5	3726.3	4624.9	9	9	9	1.14312	0.00235239	-8.73166	down
Lmyp004022	C28H24O15	Kaempferol-3-O-(2''-galloyl)glucoside*	Flavonoids	Flavonoid	76343-90-3	A	2481600	2603500	2413700	9	9	9	1.14403	3.60058e-06	-18.0833	down
pmn001583	C27H30O16	Quercetin-3-O-robinobioside	Flavonoids	Flavonols	52525-35-6	A	1647300	1031100	1389600	579500	550000	497000	1.08966	0.399828	-1.32255	down
Lmsp004166	C27H30O16	Quercetin-3-O-glucoside-7-O-rhamnoside	Flavonoids	Flavonols	-	A	7489800	5420400	6465900	2889100	2359800	2261700	1.10811	0.387622	-1.36728	down
mws0059	C27H30O16	Quercetin-3-O-rutinoside (Rutin)	Flavonoids	Flavonols	153-18-4	A	1355500	1192800	1140000	540250	548500	478920	1.13011	0.425039	-1.23433	down
pmb0711	C27H30O16	Quercetin-7-O-rutinoside*	Flavonoids	Flavonols	147714-62-3	A	7621600	5324600	7024900	3020400	2662200	2592900	1.10382	0.414374	-1.271	down
Lmjp002461	C27H30O16	Quercetin-3-O-neohesperidoside	Flavonoids	Flavonols	117611-67-3	A	7028300	4997200	6215300	3034300	2554800	2620900	1.0996	0.45009	-1.15171	down
Lmpp003662	C30H27O14+	Delphinidin-3-O-(6''-O-p-coumaroyl)glucoside	Flavonoids	Anthocyanins	-	B	7505800	5824400	6888100	2678900	2547800	2670500	1.1294	0.390597	-1.35625	down
Lmqp004241	C28H22O16	Kaempferol-3-O-(2''-O-galloyl)glucuronide	Flavonoids	Flavonols	-	A	1258400	1390200	1132200	92687	90804	63006	1.13779	0.065197	-3.93905	down
Lmyp003139	C28H24O16	Quercetin-3-O-(6''-galloyl)galactoside	Flavonoids	Flavonols	53171-28-1	A	6693300	6463800	6012500	2550100	2211800	2396000	1.13749	0.373399	-1.42121	down
Hmmn003584	C33H40O19	Luteolin-7-O-rutinoside-5-O-rhamnoside	Flavonoids	Flavonoid	-	B	88262	90194	74314	1779.5	1330.3	2562.9	1.13812	0.0224421	-5.47765	down
Lmyp003857	C35H28O19	Kaempferol-3-O-(2'',6''-digalloyl)glucoside	Flavonoids	Flavonoid	-	A	1415300	1278600	1273900	432170	375060	377530	1.13853	0.298594	-1.74374	down
Lmyp003588	C35H28O20	Quercetin-3-O-(2'',6''-digalloyl)-glucoside	Flavonoids	Flavonols	-	A	33620	38520	36138	7630.4	14123	6226.6	1.07908	0.258409	-1.95227	down
mws1077	C16H18O9	Scopoletin-7-O-glucoside (Scopolin)	Lignans and Coumarins	Coumarins	531-44-2	B	3346300	2842300	2566700	25929	29979	29447	1.14343	0.00974895	-6.68054	down
Zmxp005324	C20H24O6	(7R,8S)-Dihydrodehydrodiconiferyl alcohol	Lignans and Coumarins	Lignans	126253-41-6	B	2851.8	2787.8	1486.9	9	9	9	1.14081	0.00378868	-8.04409	down
Lmgp003270	C16H16O10	Scopoletin-7-O-glucuronide	Lignans and Coumarins	Coumarins	132752-65-9	B	324430	397260	408040	65147	51026	51611	1.13597	0.148517	-2.7513	down
Lmtn002596	C26H34O11	Dihydrodehydrodiconiferyl alcohol-4-O-glucoside	Lignans and Coumarins	Lignans	-	B	22719	20921	21839	9	9	9	1.14403	0.000412346	-11.2439	down
Cmyp007180	C11H16O2	Dihydroactinidiolide	Others	Others	17092-92-1	B	120920	127780	137060	48081	43245	45795	1.13871	0.355457	-1.49225	down
Hmyp002315	C15H10O7	3,5,7,4'-Tetrahydroxy-Coumaronochromone	Others	Others	-	A	67757	81414	52604	24858	33775	21389	1.06307	0.39659	-1.33428	down
mws0983	C20H39NO2	N-Oleoylethanolamine	Alkaloids	Alkaloids	111-58-0	B	114410	129650	115600	27127	34267	36575	1.13199	0.272393	-1.87624	down
pmp000268	C30H46O5	Rosamultic acid	Terpenoids	Triterpene	14285-76-4	B	192950	200820	169790	30907	32173	29625	1.14188	0.164499	-2.60385	down
pmp001059	C22H32O14	Genipin-1-O-(2''-O-apiosyl)glucoside	Terpenoids	Monoterpenoids	-	B	20315	16412	10920	6640.7	6410.1	7617.4	1.0369	0.433778	-1.20497	down
pmp000782	C39H54O7	Caffeoylhawthorn acid	Terpenoids	Triterpene	-	A	100770	93730	90448	25349	20855	22027	1.13879	0.239451	-2.0622	down

## Sheet: BvsW
Differential accumulation of metabolites in the B/W
Index	Formula	Compounds	Class I	Class II	CAS	Level	White1	White2	White3	Black1	Black2	Black3	VIP	Fold_Change	Log2FC	Type
pme2433	C4H11NO2	Diethanolamine	Alkaloids	Alkaloids	111-42-2	B	172000	199390	203470	901800	894330	817620	1.11931	4.54676	2.18484	up
pmp001287	C8H9N	N-Benzylmethylene isomethylamine	Alkaloids	Alkaloids	-	A	5667500	6823800	7586800	28602000	28672000	27693000	1.11548	4.23182	2.08128	up
pmp001198	C6H13NO2	6-Deoxyfagomine	Alkaloids	Alkaloids	197449-09-5	A	9019100	9672900	10937000	20604000	20161000	20024000	1.10958	2.05167	1.0368	up
pme1691	C7H16NO2	Acetylcholine	Alkaloids	Alkaloids	60-31-1	B	197440	240070	242590	457560	521820	513110	1.10233	2.19452	1.1339	up
mws1346	C6H11NO4	DL-2-Aminoadipic acid	Alkaloids	Alkaloids	542-32-5	B	4093800	4050300	4152200	8748100	8506900	8156900	1.12071	2.06663	1.04728	up
pme1474	C11H15N5O3S	5'-Deoxy-5'-(methylthio)adenosine	Alkaloids	Alkaloids	2457-80-9	A	6921400	5116100	5430000	22038000	21499000	20955000	1.11129	3.69211	1.88445	up
Smlp002532	C20H19O10+	Cyanidin-3-O-arabinoside	Flavonoids	Anthocyanins	27214-72-8	A	9	9	9	85617000	72819000	94145000	1.12297	9.35485e+06	23.1573	up
p2357	C21H21O10	Cyanidin-3-O-O-rhamnoside	Flavonoids	Anthocyanins	38533-30-1	A	9	9	9	56928000	57681000	58088000	1.12301	6.39619e+06	22.6088	up
pme3392	C21H21O10+	Pelargonidin-3-O-glucoside	Flavonoids	Anthocyanins	47684-27-5	A	53580	52899	46563	1190800	1085000	1106800	1.12218	22.1024	4.46613	up
Smlp001915	C20H19O11+	Delphinidin-3-O-arabinoside	Flavonoids	Anthocyanins	-	B	25906	23470	31074	343620	398600	355520	1.12031	13.645	3.7703	up
Smlp002277	C21H21O11+	Petunidin-3-O-arabinoside	Flavonoids	Anthocyanins	-	B	9	9	9	26963	22608	21481	1.12273	2631.56	11.3617	up
pmb0550	C21H21O11+	Cyanidin-3-O-glucoside (Kuromanin)	Flavonoids	Anthocyanins	47705-70-4	A	9	9	9	151070000	157830000	159450000	1.12302	1.73463e+07	24.0481	up
pmf0027	C21H21O11+	Cyanidin-3-O-galactoside*	Flavonoids	Anthocyanins	142506-26-1	A	9	9	9	189440000	175460000	185810000	1.123	2.03967e+07	24.2818	up
pmf0203	C22H23O11+	Peonidin-3-O-glucoside	Flavonoids	Anthocyanins	68795-37-9	B	9	9	9	1906700	1939400	1678300	1.12294	204607	17.6425	up
Smpp002257	C24H27O12+	Delphinidin-3-O-(6''-O-acetyl)glucoside	Flavonoids	Anthocyanins	-	B	9	9	9	36365	54897	29272	1.12184	4464.22	12.1242	up
Smsp002643	C27H31O14+	Pelargonidin-3-O-rutinoside	Flavonoids	Anthocyanins	-	B	52194	57020	39590	1094100	981810	1100600	1.11967	21.3469	4.41596	up
pme1793	C27H31O15+	Pelargonidin-3,5-O-diglucoside	Flavonoids	Anthocyanins	17334-58-6	A	280000	221240	257080	5542200	5650900	5439000	1.12178	21.9328	4.45502	up
pme1773	C27H31O15+	Cyanidin-3-O-rutinoside (Keracyanin)	Flavonoids	Anthocyanins	28338-59-2	B	9	9	9	3380100	2725200	3079800	1.12292	340189	18.376	up
Lmpp003662	C30H27O14+	Delphinidin-3-O-(6''-O-p-coumaroyl)glucoside	Flavonoids	Anthocyanins	-	B	7505800	5824400	6888100	25831000	26746000	21671000	1.10965	3.67232	1.87669	up
Lmcp004436	C30H27O14+	Cyanidin-3-O-(6''-O-caffeoyl)glucoside	Flavonoids	Anthocyanins	-	B	9	9	9	10507000	11531000	14297000	1.12299	1.34574e+06	20.36	up
pme1777	C27H31O16+	Cyanidin-3,5-O-diglucoside (Cyanin)	Flavonoids	Anthocyanins	2611-67-8	A	9	9	9	7945000	9072500	7230100	1.12293	898059	19.7765	up
Zmmp002642	C31H29O14+	Cyanidin-3-O-(6''-O-feruloyl)glucoside	Flavonoids	Anthocyanins	-	B	9	9	9	313780	284230	310810	1.12298	33660	15.0387	up
Lmpp003815	C31H29O14+	Petunidin-3-O-(6''-O-p-Coumaroyl)glucoside	Flavonoids	Anthocyanins	-	B	23900	24200	28280	79219	84489	75711	1.11643	3.13458	1.64827	up
Lmcp005542	C30H27O15+	Delphinidin-3-O-(6''-O-caffeoyl)glucoside	Flavonoids	Anthocyanins	-	B	9	9	9	128410	143890	127130	1.12297	14793.7	13.8527	up
Lmpp003387	C37H39O18+	Peonidin-3-O-(6''-O-p-Coumaroylglucoside)-5-O-Glucoside	Flavonoids	Anthocyanins	-	B	9	9	9	27630	20357	19336	1.12238	2493.44	11.2839	up
Zmcp002986	C33H41O21+	Cyanidin-3-O-sophoroside-5-O-glucoside	Flavonoids	Anthocyanins	47888-56-2	B	9	9	9	59263	22440	21091	1.11875	3807.19	11.8945	up
Lmqp001551	C33H41O21	Cyanidin-3-O-sophorotrioside	Flavonoids	Anthocyanins	88110-66-1	B	9	9	9	87440	106880	91806	1.12293	10597.3	13.3714	up
Lmqp002161	C39H51O25+	Cyanidin-3-O-rutinoside-5,3'-di-O-glucoside	Flavonoids	Anthocyanins	-	B	9	9	9	251220	289560	249110	1.12296	29255.2	14.8364	up
Lmlp006175	C21H22O10	Isosalipurposide (Phlorizin Chalcone)	Flavonoids	Chalcones	4547-85-7	B	1025100	942640	950600	7348000	8494800	7173900	1.12107	7.88692	2.97946	up
HJN055	C21H24O10	Dihydrocharcone-4'-O-glucoside	Flavonoids	Chalcones	-	B	68024	97658	62080	260560	223610	231620	1.08884	3.14271	1.65201	up
mws2118	C21H24O10	Phloretin-2'-O-glucoside (Phlorizin)	Flavonoids	Chalcones	60-81-1	B	162620	210260	225210	1598300	1442900	1263700	1.1147	7.19775	2.84755	up
pme0376	C15H12O5	Naringenin (5,7,4'-Trihydroxyflavanone)	Flavonoids	Dihydroflavone	480-41-1	A	9910.3	12904	13330	33174	41690	35959	1.10091	3.06613	1.61642	up
HJN086	C21H22O11	Eriodictyol-3'-O-glucoside	Flavonoids	Dihydroflavone	-	A	45767	39460	9490.2	488590	517850	587600	1.0646	16.8295	4.07292	up
Lmyn005006	C30H28O13	"Eriodictyol-7-O-(6""-O-p-coumaroyl)glucoside"	Flavonoids	Dihydroflavone	-	B	3126.5	3726.3	4624.9	14079	14245	8413	1.05538	3.20073	1.6784	up
mws0914	C15H12O5	Pinobanksin	Flavonoids	Dihydroflavonol	548-82-3	A	11597	13141	10721	32751	42278	37436	1.10855	3.17169	1.66525	up
mws0044	C15H12O7	Dihydroquercetin(Taxifolin)	Flavonoids	Dihydroflavonol	480-18-2	A	9	9	9	3611700	4425400	5056800	1.12297	484959	18.8875	up
HJN104	C21H22O13	Dihydromyricetin-3-O-glucoside	Flavonoids	Dihydroflavonol	-	B	9	9	9	78783	66902	75041	1.12292	8175.04	12.997	up
pme3285	C15H14O5	Afzelechin (3,5,7,4'-Tetrahydroxyflavan)	Flavonoids	Flavanols	2545-00-8	A	9	9	9	250450	327050	146490	1.12162	26814.4	14.7107	up
mws0054	C15H14O6	Catechin	Flavonoids	Flavanols	154-23-4	A	1341900	1145300	1255400	17790000	17635000	19477000	1.12209	14.6695	3.87475	up
pme0460	C15H14O6	Epicatechin	Flavonoids	Flavanols	490-46-0	B	5072300	4470200	4401500	42267000	44242000	43261000	1.12194	9.30651	3.21824	up
pmc1990	C17H16O5	4'-Hydroxy-5,7-dimethoxyflavanone	Flavonoids	Flavanols	-	B	7022600	9023100	8460400	26303000	30980000	26393000	1.11087	3.4145	1.77167	up
mws1397	C22H18O10	Epicatechin gallate	Flavonoids	Flavanols	1257-08-5	A	123100	97534	109710	5680200	5354200	4893100	1.12185	48.2149	5.59141	up
HJN041	C21H24O11	Epicatechin glucoside	Flavonoids	Flavanols	-	B	11787	8559.7	6918.3	122610	119050	123940	1.11484	13.4091	3.74514	up
Lmhn005475	C29H22O14	7,4'-Di-O-galloyltricetiflavan	Flavonoids	Flavanols	-	A	9	9	9	609290	522060	583080	1.12295	63497.4	15.9544	up
Lmhn005088	C29H22O14	7,3'-Di-O-gallyoltricetiflavan	Flavonoids	Flavanols	-	A	7949	9	9	1295200	1474900	1457800	1.0166	530.677	9.05169	up
mws0920	C15H10O7	Tricetin (5,7,3',4',5'-Pentahydroxyflavone)	Flavonoids	Flavonoid	520-31-0	B	9	9	9	104200	167760	140720	1.12266	15284.4	13.8998	up
Lmsp011263	C18H16O6	6-Hydroxy-5,7,4'-trimethoxyflavone	Flavonoids	Flavonoid	6938-19-8	B	9	9	9	743.57	3258.3	1287.6	1.10766	195.906	7.61402	up
pmp000004	C17H14O7	4',5,7-Trihydroxy-3',6-dimethoxyflavone (Jaceosidin)	Flavonoids	Flavonoid	18085-97-7	B	6515.3	8037.9	7813.2	12090	19292	16245	1.04154	2.1294	1.09045	up
Lmyp004617	C21H22O9	Pinocembrin-7-O-glucoside (Pinocembroside)	Flavonoids	Flavonoid	75829-43-5	A	1735700	1806600	1763600	4121400	4107900	3895200	1.12127	2.2851	1.19226	up
HJN090	C21H22O10	Butin-7-O-glucoside	Flavonoids	Flavonoid	-	A	2576500	2919100	2623100	9003200	9620700	9654100	1.12035	3.48307	1.80036	up
HJN087	C21H22O10	Naringenin-4'-O-glucoside*	Flavonoids	Flavonoid	-	A	2172500	2725100	2464300	10461000	10669000	9546600	1.11703	4.16694	2.05899	up
Lmlp003531	C21H20O11	Luteolin-3'-O-glucoside*	Flavonoids	Flavonoid	5154-41-6	A	9	9	9	935310	986090	883660	1.12297	103891	16.6647	up
Hmpp003270	C21H20O11	Luteolin-4'-O-glucoside*	Flavonoids	Flavonoid	6920-38-3	A	9	9	9	932560	917740	948330	1.12301	103653	16.6614	up
Lmzp002365	C22H24O11	Hesperetin-7-O-glucoside	Flavonoids	Flavonoid	31712-49-9	B	15528	9	9	2235000	2107500	1970700	1.00186	406.098	8.66568	up
Lmtn002997	C22H22O13	Mearnsetin-3-O-glucoside	Flavonoids	Flavonoid	-	B	9	9	9	11313	14276	12797	1.12288	1421.7	10.4734	up
pmp000013	C24H26O12	Eupatilin-7-O-glucoside	Flavonoids	Flavonoid	-	B	43343	40270	40739	81515	88375	92098	1.11618	2.10683	1.07507	up
Zmhp005139	C25H24O15	Tamarixetin-3-O-(6''-malonyl)glucoside	Flavonoids	Flavonoid	-	B	3301.3	1395.6	5256.9	24810	25868	23909	1.05615	7.49332	2.9056	up
Lmyn001269	C27H30O16	Kaempferol-3-O-sophoroside	Flavonoids	Flavonoid	19895-95-5	A	9	9	9	416460	458040	369870	1.1229	46087.8	15.4921	up
pmb0645	C28H34O16	Hesperetin-6-C-glucoside-7-O-glucoside	Flavonoids	Flavonoid carbonoside	-	B	9	9	9	869870	851970	702210	1.12286	89779.6	16.4541	up
pmb0618	C28H34O16	Hesperetin-8-C-glucoside-3'-O-glucoside	Flavonoids	Flavonoid carbonoside	-	B	9	9	9	200640	193900	179080	1.12294	21245.2	14.3748	up
pmb0672	C37H38O18	Apigenin-6-C-glucoside-7-O-(6''-feruloyl)glucoside	Flavonoids	Flavonoid carbonoside	-	B	9	9	9	10587	15374	20712	1.1218	1728.63	10.7554	up
pme2954	C15H10O7	Quercetin	Flavonoids	Flavonols	117-39-5	A	6120.6	8959.6	9149.9	734770	740480	745860	1.12133	91.6674	6.51834	up
Lmdp003808	C16H12O7	Azaleatin (5-O-Methylquercetin)	Flavonoids	Flavonols	529-51-1	B	5841.5	5052.2	7971.7	126350	127960	117840	1.11843	19.7266	4.30207	up
Lmdp003509	C20H18O11	Quercetin-3-O-xyloside (Reynoutrin)*	Flavonoids	Flavonols	549-32-6	A	3155200	3034700	3407200	35545000	40810000	39196000	1.12217	12.0402	3.58979	up
mws4183	C20H18O11	Quercetin-3-O-arabinoside (Guaijaverin)	Flavonoids	Flavonols	22255-13-6	A	2563500	1279400	1868700	13902000	12991000	12330000	1.099	6.86725	2.77973	up
mws2186	C20H18O11	Avicularin	Flavonoids	Flavonols	572-30-5	A	6663600	6715300	7114300	45619000	41390000	45113000	1.12214	6.44711	2.68865	up
mws0045	C21H20O11	Quercetin-3-O-rhamnoside(Quercitrin)	Flavonoids	Flavonols	522-12-3	A	3840600	4001900	4001300	51430000	48569000	48628000	1.12276	12.5489	3.64949	up
Lmmn004625	C21H22O11	Dihydrokaempferol-7-O-glucoside	Flavonoids	Flavonols	-	A	49706	47840	47863	487270	525910	545210	1.12264	10.7173	3.42187	up
Lmpn006208	C22H22O11	8-Methoxykaempferol-7-O-rhamnoside	Flavonoids	Flavonols	-	B	35666	28636	24520	259250	305870	244930	1.11528	9.11993	3.18902	up
Hmcp002539	C22H22O11	Isorhamnetin-3-O-rhamnoside	Flavonoids	Flavonols	-	B	135340	126750	136960	1809400	2070400	1920200	1.12244	14.5345	3.86141	up
pmp001309	C21H20O12	6-Hydroxykaempferol-7-O-glucoside	Flavonoids	Flavonols	-	A	2635800	2454400	2415000	7187900	8441700	7534000	1.11776	3.08634	1.6259	up
Lmdp003286	C21H20O12	Isohyperoside	Flavonoids	Flavonols	35589-21-0	A	2848400	2412500	2428700	7430500	7281000	7553800	1.11676	2.89551	1.53382	up
Lmjp003044	C22H22O12	Isorhamnetin-3-O-Glucoside	Flavonoids	Flavonols	5041-82-7	A	137470	144280	122440	355850	376090	367170	1.11713	2.71929	1.44323	up
pmp000589	C24H22O15	Quercetin-7-O-(6''-malonyl)glucoside	Flavonoids	Flavonols	-	A	13614	12088	10710	169910	162210	134270	1.11908	12.8087	3.67905	up
Hmln002189	C24H22O15	Quercetin-3-O-(6''-malonyl)galactoside	Flavonoids	Flavonols	-	B	223180	170840	183650	795240	622370	608530	1.10282	3.50744	1.81042	up
Lmfn004769	C27H22O15	Quercetin-3-O-(4''-O-galloyl)arabinoside	Flavonoids	Flavonols	-	A	989030	703100	854420	1615600	2511700	2238000	1.05652	2.49958	1.32168	up
Lmyp005328	C30H26O13	Quercetin-3-O-(2''-cinnamoyl)Glucoside	Flavonoids	Flavonols	-	B	9	9	9	370730	390900	377610	1.12301	42194.1	15.3648	up
Lmjp002596	C26H28O16	Quercetin-3-O-xylosyl(1→2)glucoside*	Flavonoids	Flavonols	83048-35-5	A	9	9	9	354610	267800	333460	1.12283	35402.6	15.1116	up
Lmtp004044	C26H28O16	Quercetin-3-O-apiosyl(1→2)galactoside	Flavonoids	Flavonols	-	A	9	9	9	359790	368340	318490	1.12293	38763.7	15.2424	up
Lmyp004516	C30H26O14	Quercetin-3-O-(2''-p-Coumaroyl)galactoside	Flavonoids	Flavonols	-	B	9	9	9	2342500	2402000	2331100	1.123	262059	17.9995	up
Lmyp004052	C30H26O14	Quercetin-3-O-(6''-p-Coumaroyl)galactoside	Flavonoids	Flavonols	-	B	42052	34486	34397	568790	600020	557770	1.12139	15.5639	3.96013	up
Lmdp004267	C30H26O14	Quercetin-3-O-(6''-p-Coumaroyl)glucoside	Flavonoids	Flavonols	-	B	9	9	9	2304200	2293100	2354800	1.12301	257485	17.9741	up
pmn001583	C27H30O16	Quercetin-3-O-robinobioside	Flavonoids	Flavonols	52525-35-6	A	1647300	1031100	1389600	3092600	3106700	2207400	1.00832	2.06654	1.04722	up
Lmsp004166	C27H30O16	Quercetin-3-O-glucoside-7-O-rhamnoside	Flavonoids	Flavonols	-	A	7489800	5420400	6465900	26241000	20549000	25784000	1.10397	3.74554	1.90517	up
pmb0711	C27H30O16	Quercetin-7-O-rutinoside*	Flavonoids	Flavonols	147714-62-3	A	7621600	5324600	7024900	24981000	26058000	26456000	1.10874	3.88036	1.95619	up
Lmjp002461	C27H30O16	Quercetin-3-O-neohesperidoside	Flavonoids	Flavonols	117611-67-3	A	7028300	4997200	6215300	26191000	27118000	23988000	1.11078	4.23759	2.08324	up
Lmfp003594	C28H24O16	Quercetin-3-O-(2''-galloyl)galactoside*	Flavonoids	Flavonols	53209-27-1	A	17019	9471.6	9	16332000	15903000	16312000	1.00068	1831.99	10.8392	up
Lmyp003349	C28H24O16	Quercetin-3-O-(6''-galloyl)glucoside	Flavonoids	Flavonols	56316-75-7	A	485030	446900	432420	21102000	20520000	22076000	1.12274	46.6874	5.54496	up
Lmyp003139	C28H24O16	Quercetin-3-O-(6''-galloyl)galactoside	Flavonoids	Flavonols	53171-28-1	A	6693300	6463800	6012500	42273000	39825000	39180000	1.12175	6.32658	2.66143	up
Lmyp003873	C28H24O16	Quercetin-3-O-(2''-galloyl)glucoside*	Flavonoids	Flavonols	69624-79-9	A	18344	10445	9776.6	16496000	14423000	15227000	1.12097	1196.56	10.2247	up
Lmtp003677	C27H30O17	Quercetin-3-O-sophoroside (Baimaside)	Flavonoids	Flavonols	18609-17-1	A	9	9	9	858650	1070400	1036700	1.12299	109843	16.7451	up
pmp001310	C27H30O17	6-Hydroxykaempferol-3,6-O-Diglucoside	Flavonoids	Flavonols	-	A	9	9	9	851370	954630	926040	1.12301	101187	16.6267	up
pmp001311	C27H30O17	6-Hydroxykaempferol-7,6-O-Diglucoside	Flavonoids	Flavonols	-	A	23635	15450	18904	606330	585770	525850	1.11945	29.6254	4.88876	up
pmb0709	C30H32O20	Quercetin-7-O-(6''-malonyl)glucosyl-5-O-glucoside	Flavonoids	Flavonols	-	B	9	9	9	8448.5	22688	9040	1.1187	1488.02	10.5392	up
Lmpp003268	C33H40O20	Kaempferol-3-O-rutinoside-7-O-glucoside	Flavonoids	Flavonols	-	B	9	9	9	365870	478620	329350	1.12274	43475.6	15.4079	up
Hmdp001794	C35H28O20	Quercetin-3-O-(2'',3''-digalloyl)-glucoside	Flavonoids	Flavonols	-	B	562860	815160	616130	1668900	2032100	2272700	1.08799	2.99561	1.58285	up
Lmyp003588	C35H28O20	Quercetin-3-O-(2'',6''-digalloyl)-glucoside	Flavonoids	Flavonols	-	A	33620	38520	36138	290040	274430	272800	1.12194	7.7326	2.95095	up
Lmwp004293	C42H46O24	Quercetin-3-O-(2'''-p-coumaroyl)sophoroside-7-O-glucoside	Flavonoids	Flavonols	-	B	9	9	9	20031	31096	31005	1.12246	3041.93	11.5708	up
Zmxp005324	C20H24O6	(7R,8S)-Dihydrodehydrodiconiferyl alcohol	Lignans and Coumarins	Lignans	126253-41-6	B	2851.8	2787.8	1486.9	12748	12555	10058	1.08118	4.9619	2.31089	up
pmn001378	C26H32O11	Pinoresinol-4-O-glucoside	Lignans and Coumarins	Lignans	41607-20-9	A	295520	233710	292690	837330	914590	853110	1.11213	3.16944	1.66423	up
mws0133	C6H6N2O	Nicotinamide	Others	Others	98-92-0	B	86955	100360	82194	202320	187560	182960	1.10541	2.12549	1.0878	up
Hmyp002315	C15H10O7	3,5,7,4'-Tetrahydroxy-Coumaronochromone	Others	Others	-	A	67757	81414	52604	703750	1020400	672160	1.11073	11.8761	3.57	up
Zmjp003597	C19H32O8	Ampelopsisionoside	Others	Others	-	B	9	9	9	165200	123490	159740	1.12278	16608.5	14.0196	up
pmb0508	C14H20N4O2	p-Coumaroylagmatine	Alkaloids	Phenolamine	7295-86-5	B	9	9	9	179320	176830	178310	1.123	19794.8	14.2728	up
pmb0503	C20H30N4O7	N-(4'-O-glycosyl)-p-coumaroyl agmatine	Alkaloids	Phenolamine	-	B	9	9	9	3748.6	7598.2	6748.9	1.12079	670.211	9.38847	up
pmb0504	C21H32N4O8	N-(4'-O-glycosyl)-feruloyl agmatine	Alkaloids	Phenolamine	-	B	9	9	9	12339	13338	8791.9	1.12212	1276.63	10.3181	up
mws0183	C7H6O4	3,4-Dihydroxybenzoic acid (Protocatechuic acid)	Phenolic acids	Phenolic acids	99-50-3	B	9	9	9	1387900	1364500	1250900	1.12296	148270	17.1779	up
mws0180	C7H6O4	2,5-Dihydroxybenzoic acid; Gentisic Acid	Phenolic acids	Phenolic acids	490-79-9	B	9	9	9	586270	695990	576590	1.12294	68846.3	16.0711	up
pmn001681	C10H14O2	1-(4-Methoxyphenyl)-1-propanol	Phenolic acids	Phenolic acids	5349-60-0	B	49036	48034	44813	167210	212040	169540	1.11482	3.86791	1.95155	up
mws1195	C10H10O3	p-Coumaric acid methyl ester	Phenolic acids	Phenolic acids	3943-97-3	B	14501	17018	16331	39428	42411	36804	1.11237	2.47948	1.31004	up
HJN037	C8H8O5	4-O-Methylgallic Acid	Phenolic acids	Phenolic acids	4319-02-2	B	16783000	19407000	18809000	37356000	38638000	37153000	1.11441	2.05726	1.04072	up
mws4171	C8H8O5	2,4,6-Trihydroxybenzoic acid methyl ester	Phenolic acids	Phenolic acids	3147-39-5	B	9	9	9	16431	18612	15113	1.12283	1857.63	10.8592	up
mws0027	C9H10O5	Syringic acid	Phenolic acids	Phenolic acids	530-57-4	B	13916	12269	15259	75269	91441	84441	1.11838	6.06001	2.59932	up
mws0853	C11H14O4	Sinapyl alcohol	Phenolic acids	Phenolic acids	537-33-7	B	9	9	9	7201.5	6615	5580.8	1.12258	718.419	9.48868	up
pmn001669	C12H14O5	Methyl sinapate	Phenolic acids	Phenolic acids	20733-94-2	B	9568.9	11363	11507	24672	27095	20482	1.088	2.22723	1.15525	up
Lmhn002051	C12H12O8	Vnilloylmalic acid	Phenolic acids	Phenolic acids	-	B	1182.2	9	9	58501	50409	48970	1.01825	131.545	7.03941	up
Lmyn001519	C11H10O9	L-Malic acid-2-O-gallate	Phenolic acids	Phenolic acids	-	A	1377600	1405000	1190100	14766000	18124000	13686000	1.11921	11.724	3.55139	up
mws1521	C13H18O7	Salicin	Phenolic acids	Phenolic acids	138-52-3	B	9	9	9	55637	69311	76201	1.12289	7449.96	12.863	up
mws2120	C13H8O8	Brevifolin carboxylic acid	Phenolic acids	Phenolic acids	18490-95-4	A	4490200	4504700	5013700	10362000	12605000	8615200	1.07854	2.25449	1.1728	up
Lmhn102068	C13H12O8	2-O-Caffeoylmalic acid	Phenolic acids	Phenolic acids	53755-04-7	B	9	9	9	3310.1	2375.9	3556.3	1.12201	342.307	8.41915	up
Zmhn000892	C13H18O8	4-O-Glucosyl-3,4-dihydroxybenzyl alcohol	Phenolic acids	Phenolic acids	-	B	5385.2	6241.8	6275.6	267810	279560	275370	1.1227	45.9565	5.5222	up
pmb2871	C13H16O9	1-O-Gentisoyl-D-glucoside	Phenolic acids	Phenolic acids	23445-11-6	A	116860	123480	127390	377030	416090	341440	1.11601	3.08531	1.62541	up
pmn001367	C13H16O9	Protocatechuic acid-4-O-glucoside	Phenolic acids	Phenolic acids	-	A	372880	393030	384890	722340	842700	750330	1.1125	2.01197	1.00861	up
Zmhn005413	C15H12O9	p-Dimeric galloyl methyl ester	Phenolic acids	Phenolic acids	-	A	2357400	2633000	2644700	69236000	78763000	70359000	1.12249	28.5992	4.8379	up
mws0906	C16H22O8	Coniferin	Phenolic acids	Phenolic acids	531-29-3	B	15835	22854	23605	42861	46817	41139	1.05966	2.09999	1.07038	up
Lmtn000940	C14H18O10	1-O-(3,4-Dihydroxy-5-methoxy-benzoyl)-glucoside	Phenolic acids	Phenolic acids	-	B	9	9	9	866140	1067800	939880	1.12297	106438	16.6997	up
pmn001695	C16H20O10	Trihydroxycinnamoylquinic acid	Phenolic acids	Phenolic acids	-	A	33584	33777	25756	188050	197030	171660	1.11593	5.97893	2.57989	up
Lmyn003028	C19H28O11	Benzyl-β-gentiobioside	Phenolic acids	Phenolic acids	56775-64-5	B	9	9	9	369980	470050	346420	1.12282	43942.6	15.4233	up
Lmtn002324	C19H28O11	Benzyl-(2''-O-glucosyl)glucoside	Phenolic acids	Phenolic acids	-	B	9	9	9	549490	334970	383490	1.12245	46961.1	15.5192	up
pmn001523	C21H14O13	Trigallic acid	Phenolic acids	Phenolic acids	2131-66-0	B	58306	55091	28860	514620	524720	565180	1.10409	11.279	3.49557	up
pmb3066	C22H26O12	5-O-p-Coumaroylshikimic acid O-glucoside*	Phenolic acids	Phenolic acids	-	B	7535.7	6943.7	9358.7	52224	46733	48907	1.11709	6.20284	2.63293	up
pmb3072	C22H26O12	3-O-p-Coumaroylshikimic acid-O-glucoside	Phenolic acids	Phenolic acids	-	B	9	9	9	36958	34778	38304	1.12299	4075.56	11.9928	up
Zmhn003297	C21H20O14	3-O-Digalloyl quinic acid	Phenolic acids	Phenolic acids	-	B	2007000	1976600	1906100	11001000	13673000	11952000	1.12029	6.21865	2.6366	up
pmb3064	C22H28O13	3-O-p-Coumaroylquinic acid-O-glucoside	Phenolic acids	Phenolic acids	-	B	9	9	9	19306	13593	12925	1.12216	1697.19	10.7289	up
pmb3055	C22H26O14	p-Coumaroylquinic acid-4'-O-glucuronide	Phenolic acids	Phenolic acids	-	B	49434	53434	61936	112960	159030	132910	1.08639	2.45686	1.29681	up
pmb2554	C23H30O14	5-O-Feruloyl quinic acid glucoside	Phenolic acids	Phenolic acids	-	B	9	9	9	6450.6	6592.9	7551.8	1.12296	762.789	9.57514	up
pmn001547	C27H26O15	3-Hydroxy-5-Methylphenol-1-O-(6'-Digalloyl)Glucoside	Phenolic acids	Phenolic acids	-	A	107860	113020	89907	1191700	1121100	1033000	1.12007	10.7656	3.42835	up
pme1651	C10H9NO2	Indole 3-acetic acid (IAA)	Alkaloids	Plumerane	87-51-4	B	11048	10077	14212	26461	26236	29087	1.08917	2.3144	1.21064	up
pme0432	C30H24O12	Procyanidin A2	Tannins	Proanthocyanidins	41743-41-3	B	9	9	9	2530500	2965100	2884600	1.12301	310378	18.2437	up
pme0430	C30H24O12	Procyanidin A1	Tannins	Proanthocyanidins	103883-03-0	B	9	9	9	1207700	1201000	1047100	1.12293	127993	16.9657	up
pme0436	C30H26O12	Procyanidin B3	Tannins	Proanthocyanidins	23567-23-9	A	144510	123420	149010	3936000	3849100	3465800	1.12185	26.9845	4.75406	up
pme0434	C30H26O12	Procyanidin B2	Tannins	Proanthocyanidins	29106-49-8	A	251340	247310	220450	4970700	4991200	5269900	1.1225	21.1818	4.40475	up
mws0836	C30H26O12	Procyanidin B1	Tannins	Proanthocyanidins	20315-25-7	A	46139	48812	54749	918090	999420	977700	1.12238	19.3401	4.27352	up
pmn001647	C45H38O18	Procyanidin C2	Tannins	Proanthocyanidins	37064-31-6	B	9	9	9	140370	113180	117830	1.12283	13754.8	13.7476	up
pme0309	C8H8O5	3-O-Methylgallic Acid	Tannins	Tannin	3934-84-7	A	6951400	8140000	8747300	16771000	17646000	17705000	1.10637	2.18644	1.12859	up
pme2246	C14H6O8	Ellagic acid	Tannins	Tannin	476-66-4	A	1753600	1373600	1238500	3281300	5002700	3556200	1.06505	2.7121	1.43941	up
pmn001513	C14H10O9	Digallic Acid	Tannins	Tannin	536-08-3	B	76258	103150	103440	971050	1124600	1013500	1.11865	10.9923	3.45842	up
Lmfn000604	C13H16O10	6-O-Galloyl-glucose*	Tannins	Tannin	13186-19-1	A	30132000	31017000	31575000	77764000	83306000	82275000	1.12179	2.6244	1.39199	up
Zmhn001703	C13H16O10	5-O-Galloyl-D-hamamelose	Tannins	Tannin	-	A	32531000	31177000	30157000	73639000	81619000	75150000	1.11888	2.45467	1.29553	up
Hmln000659	C13H16O10	3-O-Galloyl-glucose*	Tannins	Tannin	-	A	31314000	32173000	33191000	79655000	79038000	76733000	1.12181	2.43516	1.28401	up
pmn001519	C15H12O9	Galloyl Methyl gallate	Tannins	Tannin	-	A	522410	647820	754520	18923000	16340000	17687000	1.12046	27.5101	4.78189	up
Zmjn003358	C23H20O10	(-)-Epicatechin-3-(3''-O-methyl)gallate	Tannins	Tannin	-	B	9	9	9	57178	47829	54327	1.1229	5901.26	12.5268	up
Wmhn001495	C20H20O14	1,4-Di-O-Galloyl-D-glucose	Tannins	Tannin	-	B	3746900	3551600	3658900	7671500	8115200	9135200	1.11414	2.27444	1.18551	up
pmn001526	C20H20O14	1,6-Di-O-Galloyl-D-Glucose	Tannins	Tannin	-	B	280800	202630	175480	1738100	2019800	1964700	1.1128	8.68495	3.11852	up
pmn001629	C20H20O14	Digalloylglucose	Tannins	Tannin	-	B	907250	805800	866210	17879000	15488000	18635000	1.12192	20.1616	4.33354	up
Cmsn001563	C21H22O15	1,7-Di-O-galloyl-D-sedoheptulose	Tannins	Tannin	-	B	7735.2	5992.7	2877.4	121320	114040	98138	1.10104	20.0838	4.32796	up
pmp000275	C30H28O12	Gambiriin A1	Tannins	Tannin	76250-49-2	B	9	9	9	12286	26610	20670	1.12129	2206.15	11.1073	up
Lmfn001062	C27H24O18	2,4,6-Tri-O-galloyl-D-glucose	Tannins	Tannin	108043-99-8	A	331050	354410	293430	823080	901570	971040	1.11193	2.75382	1.46144	up
Lmfn001209	C27H24O18	1,3,6-Tri-O-galloyl-D-glucose	Tannins	Tannin	18483-17-5	B	88821	74448	61654	435320	465480	520340	1.11405	6.31834	2.65955	up
Lmfn001337	C27H24O18	1,2,3-Tri-O-galloyl-D-glucose	Tannins	Tannin	-	B	64745	56918	71168	413450	415000	313260	1.11347	5.92078	2.56579	up
pmn001533	C26H30O19	2-O-Di-gallic acyl-Glucoside-Glucoside	Tannins	Tannin	-	B	9185.6	10353	9143.4	24603	27602	21589	1.10602	2.57283	1.36336	up
pmn001534	C34H28O22	1,2,3,6-Tetra-O-Galloyl-D-Glucose	Tannins	Tannin	79886-50-3	B	2613500	3133500	2739600	11571000	9501000	11115000	1.11474	3.79268	1.92322	up
pmn001535	C34H28O22	1,3,4,6-Tetra-O-Galloyl-D-Glucose	Tannins	Tannin	-	B	9	9	9	2236400	2488100	3058900	1.12297	288274	18.1371	up
pmn001548	C33H34O23	2-O-Trigalloyl-glucose-glucose	Tannins	Tannin	-	B	9887.9	16705	12561	29889	39229	29455	1.05048	2.51758	1.33204	up
pmn001648	C45H36O18	Cinnamtannin D1	Tannins	Tannin	97233-06-2	B	9	9	9	27065	29343	35085	1.12292	3388.63	11.7265	up
pmf0426	C41H32O26	1,2,3,4,6-Penta-O-Galloyl-D-Glucose	Tannins	Tannin	14937-32-7	B	9794	12206	14193	694610	648620	540600	1.1205	52.0496	5.70181	up
pmn001635	C41H28O27	Geraniin	Tannins	Tannin	60976-49-0	A	16022	44780	37291	123330	141320	119970	1.02846	3.92097	1.97121	up
Hmln001664	C41H28O27	Geraniinic acid C	Tannins	Tannin	-	A	33759	20293	33389	125920	216150	140500	1.08279	5.51881	2.46436	up
pmn001539	C48H36O30	3-O-Digalloyl-1,2,4,6-O-tetragalloyl-D-glucose	Tannins	Tannin	-	B	9	9	9	358340	460800	499720	1.12293	48846.7	15.576	up
Hmqn003706	C48H34O31	Rugosin A	Tannins	Tannin	84744-48-9	A	37339	29833	29061	133110	149990	150930	1.11521	4.5102	2.17319	up
Lmsn009900	C30H46O6	1β-Hydroxy-2-oxopomolic acid	Terpenoids	Triterpene	217466-37-0	A	9	9	9	2066.3	2340.7	1740.4	1.12234	227.681	7.83087	up
pmp000781	C39H54O6	p-Coumaroyleuscaphic acid	Terpenoids	Triterpene	-	B	870.03	671.72	973.85	3080.3	2972.4	3203.2	1.1072	3.6794	1.87947	up
pmp000782	C39H54O7	Caffeoylhawthorn acid	Terpenoids	Triterpene	-	A	100770	93730	90448	420860	410910	343960	1.11673	4.12612	2.04479	up
pmb0484	C5H13NO	Choline	Alkaloids	Alkaloids	62-49-7	B	11711000	11727000	11347000	3739100	4014900	3579600	1.12097	0.325819	-1.61786	down
mws0491	C8H11N	Phenethylamine	Alkaloids	Alkaloids	64-04-0	A	61518000	61667000	61814000	224600	187980	185590	1.12287	0.00323337	-8.27275	down
mws0983	C20H39NO2	N-Oleoylethanolamine	Alkaloids	Alkaloids	111-58-0	B	114410	129650	115600	14860	14757	22642	1.10965	0.145301	-2.78288	down
Lmpp003789	C30H27O13+	Cyanidin-3-O-(6''-O-p-Coumaroyl)glucoside	Flavonoids	Anthocyanins	-	B	4558800	4600900	4318200	161160	154340	176640	1.12254	0.0365146	-4.77538	down
Lmjp002491	C35H35O17+	Cyanidin-3-O-(6''-O-p-coumaroyl-2''-O-xylosyl)glucoside	Flavonoids	Anthocyanins	-	B	22971	18275	18332	9	9	9	1.12285	0.000453187	-11.1076	down
Hmpn005101	C21H24O11	Sieboldin	Flavonoids	Chalcones	18777-73-6	B	164610	177040	231560	9	9	9	1.1227	4.71032e-05	-14.3738	down
Cmxn004016	C21H24O11	Dihydromarein	Flavonoids	Chalcones	-	B	192870	205170	194750	9	9	9	1.12299	4.55473e-05	-14.4223	down
mws1075	C10H8O3	7-Methoxycoumarin	Lignans and Coumarins	Coumarins	531-59-9	B	285110	231290	193880	118020	112720	109720	1.07278	0.479332	-1.0609	down
mws1077	C16H18O9	Scopoletin-7-O-glucoside (Scopolin)	Lignans and Coumarins	Coumarins	531-44-2	B	3346300	2842300	2566700	821860	769280	683580	1.11299	0.259811	-1.94447	down
Lmgp003270	C16H16O10	Scopoletin-7-O-glucuronide	Lignans and Coumarins	Coumarins	132752-65-9	B	324430	397260	408040	18956	18083	21978	1.12045	0.0522399	-4.2587	down
Lmlp005236	C21H22O11	Dihydrokaempferol-3-O-glucoside	Flavonoids	Dihydroflavonol	1049-08-8	B	4353100	3744300	3538400	81725	58901	78694	1.1211	0.0188487	-5.72939	down
mws0351	C22H18O11	Gallate catechin gallate	Flavonoids	Flavanols	4233-96-9	B	69215	86830	99566	18977	22521	17944	1.10608	0.232549	-2.1044	down
Lmtp004722	C16H12O8	Mearnsetin	Flavonoids	Flavonoid	16805-10-0	B	738120	799950	857930	9	9	9	1.12295	1.12688e-05	-16.4373	down
Lmlp005572	C21H20O10	Galangin-7-O-glucoside	Flavonoids	Flavonoid	-	A	786010	756510	702520	235830	267050	254290	1.1184	0.337263	-1.56805	down
Xmyp005654	C21H20O11	Kaempferol-4'-O-glucoside*	Flavonoids	Flavonoid	-	A	3294600	3038400	3463900	120940	159440	134600	1.12107	0.0423583	-4.56121	down
pme2459	C21H20O11	Luteolin-7-O-glucoside (Cynaroside)	Flavonoids	Flavonoid	5373-11-5	A	1840600	1396600	2034400	9	9	9	1.12281	5.12178e-06	-17.5749	down
Lmtn002796	C21H22O11	Aromadendrin-7-O-glucoside	Flavonoids	Flavonoid	28189-90-4	A	1939300	1900400	1681900	896660	937020	745560	1.09854	0.467118	-1.09814	down
mws4167	C21H18O12	Luteolin-7-O-glucuronide	Flavonoids	Flavonoid	29741-10-4	A	3244500	4016000	3991600	36456	33918	25783	1.12159	0.00854569	-6.87059	down
pmp000012	C21H18O12	Scutellarein-7-O-glucuronide (Scutellarin)	Flavonoids	Flavonoid	27740-01-8	A	4983500	5005900	5259000	50315	52220	45843	1.12287	0.00973073	-6.68324	down
pmp000120	C22H22O11	Diosmetin-6-C-glucoside	Flavonoids	Flavonoid	-	B	80381	78270	74116	9	9	9	1.12301	0.000115996	-13.0736	down
pma6640	C22H22O12	3'-O-Methyltricetin-7-O-glucoside	Flavonoids	Flavonoid	-	B	56038	22266	53722	9	9	9	1.12019	0.000204505	-12.2556	down
Lmtp003948	C22H24O12	3',5',5,7-Tetrahydroxy-4'-methoxyflavanone-3'-O-glucoside	Flavonoids	Flavonoid	-	B	196440	136880	191720	9	9	9	1.12271	5.14247e-05	-14.2472	down
HJN078	C26H30O13	Pinocembrin-7-O-(2''-O-arabinosyl)glucoside	Flavonoids	Flavonoid	-	B	3709.1	3083.7	2876.6	9	9	9	1.12271	0.00279231	-8.48432	down
HJAP064	C25H24O15	Isorhamnetin-3-O-(6''-malonylglucoside)	Flavonoids	Flavonoid	-	B	11719	3408.3	11164	9	9	9	1.1151	0.00102696	-9.92741	down
Lmyp004318	C30H26O13	Kaempferol-3-O-(6''-p-Coumaroyl)galactoside	Flavonoids	Flavonoid	-	A	1745000	1767500	1749200	12152	16634	12720	1.12204	0.00788833	-6.98607	down
Lmyp004407	C30H26O13	Kaempferol-3-O-(2''-p-Coumaroyl)galactoside	Flavonoids	Flavonoid	-	A	1879300	1784300	1458500	15002	20348	19340	1.12128	0.0106773	-6.54931	down
Hmjn004446	C30H26O13	Luteolin-7-O-(6''-caffeoyl)rhamnoside	Flavonoids	Flavonoid	-	A	870020	782930	702840	10033	9277.4	10946	1.12231	0.0128434	-6.28283	down
Lmsn002815	C27H30O15	Kaempferol-3-O-rutinoside(Nicotiflorin)	Flavonoids	Flavonoid	17650-84-9	A	1788700	1614700	1584300	25406	17289	24628	1.12111	0.0134978	-6.21113	down
pmp001079	C27H30O15	Luteolin-7-O-neohesperidoside (Lonicerin)	Flavonoids	Flavonoid	25694-72-8	A	5912900	5708100	5337700	247990	269650	250390	1.12267	0.0452883	-4.46472	down
pmp000593	C27H30O15	Luteolin-7-O-rutinoside	Flavonoids	Flavonoid	3563-98-2	A	2529300	2433300	2325900	64371	84110	71901	1.12171	0.0302369	-5.04754	down
Lmyp003599	C28H24O15	Kaempferol-3-O-(6''-galloyl)glucoside	Flavonoids	Flavonoid	56317-05-6	A	18528000	18864000	18088000	1860900	2141600	1816500	1.12182	0.104885	-3.25312	down
Lmyp003500	C28H24O15	Kaempferol-3-O-(2''-galloyl)galactoside	Flavonoids	Flavonoid	-	A	1336300	1384900	1287300	133180	127170	130440	1.12281	0.0974903	-3.3586	down
Lmyp004022	C28H24O15	Kaempferol-3-O-(2''-galloyl)glucoside*	Flavonoids	Flavonoid	76343-90-3	A	2481600	2603500	2413700	9	9	9	1.123	3.60058e-06	-18.0833	down
Lmyp003348	C28H24O15	Kaempferol-3-O-(6''-galloyl)galactoside*	Flavonoids	Flavonoid	-	A	991290	1200000	922850	87002	73668	76112	1.12028	0.0760345	-3.7172	down
Hmmn003584	C33H40O19	Luteolin-7-O-rutinoside-5-O-rhamnoside	Flavonoids	Flavonoid	-	B	88262	90194	74314	3883.8	1771.7	3416.2	1.11111	0.0358891	-4.80031	down
Lmyp003857	C35H28O19	Kaempferol-3-O-(2'',6''-digalloyl)glucoside	Flavonoids	Flavonoid	-	A	1415300	1278600	1273900	95607	110730	84051	1.12078	0.0731861	-3.77229	down
pme1611	C21H22O10	Isohemiphloin	Flavonoids	Flavonoid carbonoside	3682-02-8	B	67630	708130	1082600	11248	11876	11530	1.00448	0.0186476	-5.74486	down
mws1068	C15H10O6	Kaempferol (3,5,7,4'-Tetrahydroxyflavone)	Flavonoids	Flavonols	520-18-3	A	36892	56487	54545	9	9	9	1.12235	0.000182526	-12.4196	down
pmn001637	C20H18O10	Kaempferol-3-O-arabinoside (Juglanin)	Flavonoids	Flavonols	5041-67-8	A	797650	924490	784010	19897	21930	26141	1.12117	0.0271205	-5.20447	down
mws0919	C21H20O10	Kaempferol-3-O-rhamnoside (Afzelin)(Kaempferin)	Flavonoids	Flavonols	482-39-3	A	1367000	1605600	1607700	291360	301000	229480	1.11564	0.179429	-2.47851	down
pme0321	C21H20O10	Kaempferol-7-O-rhamnoside*	Flavonoids	Flavonols	20196-89-8	A	1934700	1944700	1568400	273270	296040	344680	1.116	0.167772	-2.57542	down
mws0089	C21H20O11	Kaempferol-7-O-glucoside*	Flavonoids	Flavonols	16290-07-6	A	15646000	14265000	12210000	403040	324090	340140	1.12171	0.0253382	-5.30254	down
mws0913	C21H20O11	Kaempferol-3-O-galactoside (Trifolin)	Flavonoids	Flavonols	23627-87-4	A	12316000	11724000	17347000	361410	405660	299550	1.11917	0.0257719	-5.27806	down
pmn001640	C20H18O12	Myricetin-3-O-arabinoside	Flavonoids	Flavonols	132679-85-7	B	45985	28699	26542	9	9	9	1.12215	0.00026673	-11.8723	down
Lmzn001894	C21H18O12	Kaempferol-3-O-glucuronide	Flavonoids	Flavonols	22688-78-4	A	9556700	9808400	8551600	47180	41394	30014	1.12185	0.00424792	-7.87903	down
Lmjp002906	C22H22O12	Rhamnetin-3-O-Glucoside	Flavonoids	Flavonols	27875-34-9	A	19283	8630	18911	9	9	9	1.12017	0.000576627	-10.7601	down
Lmmp003903	C23H22O12	Kaempferol-3-O-(2''-acetyl)glucoside	Flavonoids	Flavonols	-	A	553030	528450	523490	8749.1	11090	10755	1.122	0.0190621	-5.71315	down
Lmmn003398	C23H22O12	Kaempferol-3-O-(6''-acetyl)glucoside	Flavonoids	Flavonols	-	A	5746100	3618300	2616200	123760	140550	121450	1.11296	0.0321987	-4.95685	down
Lmdp004892	C24H22O14	Kaempferol-3-O-(6''-malonyl)galactoside*	Flavonoids	Flavonols	-	A	1963000	1753200	1691300	44306	38168	27964	1.1205	0.0204231	-5.61365	down
Lmmp003817	C24H22O14	Kaempferol-3-O-(6''-malonyl)glucoside	Flavonoids	Flavonols	-	B	1930700	2125100	2110800	53942	64018	59168	1.12225	0.0287238	-5.12161	down
Lmmp006709	C30H26O12	Kaempferol-3-O-(4''-p-coumaroyl)rhamnoside	Flavonoids	Flavonols	-	B	400620	429830	384400	9	9	9	1.12299	2.2225e-05	-15.4575	down
mws1290	C30H26O13	Kaempferol-3-O-(6''-p-coumaroyl)glucoside (Tiliroside)	Flavonoids	Flavonols	20316-62-5	A	2820400	2843200	2532500	32784	32710	24182	1.122	0.0109413	-6.51407	down
Lmjp002867	C27H30O15	Kaempferol-3-O-neohesperidoside*	Flavonoids	Flavonols	32602-81-6	A	5042500	5064300	4636200	180010	193770	149230	1.12186	0.0354751	-4.81705	down
Lmqp004241	C28H22O16	Kaempferol-3-O-(2''-O-galloyl)glucuronide	Flavonoids	Flavonols	-	A	1258400	1390200	1132200	51861	58593	55165	1.12188	0.0438053	-4.51275	down
Hmcp001629	C30H32O19	Kaempferol-3-O-(6''-Malonyl)glucoside-7-O-Glucoside	Flavonoids	Flavonols	-	B	45129	48579	36817	9	9	9	1.12283	0.000206857	-12.2391	down
Lmhp002800	C28H32O17	2'-Hydoxy,5-methoxyGenistein-4',7-O-diglucoside	Flavonoids	Isoflavones	-	B	438320	92009	511000	26528	29808	17797	1.01739	0.0711908	-3.81217	down
Lmtn002596	C26H34O11	Dihydrodehydrodiconiferyl alcohol-4-O-glucoside	Lignans and Coumarins	Lignans	-	B	22719	20921	21839	8332.6	8317.5	9092.4	1.11912	0.393141	-1.34688	down
Hmbp002333	C17H22O10	10-Dehydrogeniposide	Others	Others	-	B	152020	196230	190550	4617	4831.2	3599.1	1.12071	0.0242155	-5.36793	down
pmb0069	C7H7NO	Benzamide	Phenolic acids	Phenolic acids	55-21-0	B	17090000	17493000	16939000	54426	43993	47666	1.12284	0.00283539	-8.46224	down
pme0241	C7H6O2	Benzoic acid	Phenolic acids	Phenolic acids	65-85-0	B	146950	168530	159770	9	9	9	1.12295	5.68122e-05	-14.1034	down
mws0749	C7H6O3	4-Hydroxybenzoic acid	Phenolic acids	Phenolic acids	99-96-7	B	78081	207320	261910	9	9	9	1.11957	4.93321e-05	-14.3071	down
pme3381	C9H10O3	3-Hydroxyphenylacetic Acid Methyl Ester	Phenolic acids	Phenolic acids	42058-59-3	B	17140	17561	17115	9	9	9	1.123	0.000521075	-10.9062	down
Lmmp003042	C8H8O4	Protocatechuic Acid Methyl Ester	Phenolic acids	Phenolic acids	2150-43-8	A	8330900	7827600	7419800	2550400	2778600	2773300	1.11915	0.343634	-1.54106	down
pme2598	C8H8O4	3,4-Dihydroxybenzeneacetic acid	Phenolic acids	Phenolic acids	102-32-9	B	189920	204310	232230	88445	103100	89167	1.1023	0.448092	-1.15813	down
mws0009	C10H10O3	Coniferaldehyde	Phenolic acids	Phenolic acids	20649-42-7	B	45759	59339	40755	9	9	9	1.12264	0.000185118	-12.3993	down
Lmdn003756	C10H10O4	Methyl caffeate	Phenolic acids	Phenolic acids	3843-74-1	B	19684	17616	30446	6711.3	4395.7	3647	1.07003	0.217784	-2.19903	down
HJAP048	C10H12O5	2,4,5-Trimethoxybenzoic acid	Phenolic acids	Phenolic acids	-	B	12910	17890	12431	9	9	9	1.12245	0.000624552	-10.6449	down
mws1297	C13H18O6	Benzyl glucoside	Phenolic acids	Phenolic acids	4304-12-5	B	22154	24469	16317	4025.8	6842	5141.8	1.07987	0.254363	-1.97504	down
Lmhn002926	C13H12O7	p-Coumaroylmalic acid	Phenolic acids	Phenolic acids	-	B	109980	116120	110120	7557.2	12432	15001	1.10447	0.104069	-3.26438	down
pmn001511	C13H18O7	3-Hydroxy-5-Methylphenol-1-O-Glucoside	Phenolic acids	Phenolic acids	-	A	13739000	13261000	12013000	2693300	2750500	2554100	1.12139	0.205006	-2.28626	down
pmn001687	C13H12O8	Cis-Coutaric acid	Phenolic acids	Phenolic acids	67920-37-0	B	1431800	1514700	1357400	28593	29033	27794	1.12288	0.0198471	-5.65493	down
Lmln001195	C14H18O7	Picein (4-Acetylphenyl-glucoside)	Phenolic acids	Phenolic acids	530-14-3	B	10169	9091.3	10244	3114.5	4296.2	3747.7	1.0992	0.378196	-1.4028	down
Zmhn001926	C13H16O8	1-O-Salicyl-D-glucose	Phenolic acids	Phenolic acids	60517-74-0	B	726580	701480	720150	74390	94529	79290	1.12038	0.115542	-3.11351	down
mws2367	C14H20O7	Salidroside	Phenolic acids	Phenolic acids	10338-51-9	A	1547300	1558700	1441600	9	9	9	1.12301	5.9372e-06	-17.3618	down
Lmhn001477	C13H12O9	2-Caffeoyl-L-tartaric acid (Caftaric acid)	Phenolic acids	Phenolic acids	67879-58-7	B	124980	113610	96770	9	9	9	1.12291	8.05105e-05	-13.6005	down
Lmyn002403	C14H18O8	Mandelic acid-β-glucoside	Phenolic acids	Phenolic acids	-	B	113020	113450	125300	23203	24839	25659	1.12081	0.209515	-2.25488	down
Lmmn002179	C14H18O8	Methyl salicylate-2-O-glucoside	Phenolic acids	Phenolic acids	10019-60-0	B	404750	404100	373420	78538	74714	82925	1.12159	0.199766	-2.32362	down
pmn001553	C14H20O8	Cimidahurinine	Phenolic acids	Phenolic acids	142542-89-0	B	316890	314160	279400	9	9	9	1.12299	2.96557e-05	-15.0413	down
Hmtn001120	C14H20O8	5-(2-Hydroxyethyl)-2-O-glucosylphenol	Phenolic acids	Phenolic acids	-	B	181780	184920	168550	9	9	9	1.123	5.04437e-05	-14.275	down
Zmdn001863	C18H14O6	2-(7-Dihydroxyl)-benzofuranyl-ferulic acid	Phenolic acids	Phenolic acids	-	B	124510	132820	125020	36212	44794	35998	1.11415	0.306013	-1.70834	down
Lmtn002565	C14H18O9	1-O-Vanilloyl-D-Glucose	Phenolic acids	Phenolic acids	-	A	31107000	29049000	30912000	10128000	9694000	9293000	1.12142	0.319706	-1.64518	down
Lmmp003087	C14H18O9	Mudanoside A	Phenolic acids	Phenolic acids	-	B	2233200	2241800	1983300	682090	762080	727040	1.11798	0.336189	-1.57266	down
Lmmn003663	C14H18O9	5-Glucosyloxy-2-Hydroxybenzoic acid methyl ester	Phenolic acids	Phenolic acids	-	A	32817000	25931000	32761000	9077500	10529000	9909700	1.10894	0.32255	-1.63241	down
Zmhn001883	C14H18O9	Vanillic acid-4-O-glucoside	Phenolic acids	Phenolic acids	32142-31-7	B	39502	42135	39636	8965.4	12351	9108.4	1.11003	0.250879	-1.99494	down
pmn001517	C15H22O8	3,4,5-Trimethoxyphenyl-1-O-Glucoside	Phenolic acids	Phenolic acids	-	B	2580500	3014600	2780800	701670	742730	681930	1.11979	0.253863	-1.97788	down
pmn001421	C16H18O8	3-O-p-Coumaroylquinic acid	Phenolic acids	Phenolic acids	87099-71-6	B	2965600	2388300	2368600	114250	112820	84165	1.12014	0.0403024	-4.63299	down
pmb3074	C16H18O8	5-O-p-Coumaroylquinic acid	Phenolic acids	Phenolic acids	1899-30-5	B	209800	360310	343190	75279	78153	87111	1.08242	0.263378	-1.92479	down
pma6460	C16H18O8	4-O-p-Coumaroylquinic acid	Phenolic acids	Phenolic acids	32451-86-8	B	9874.7	15754	10620	9	9	9	1.12205	0.000744854	-10.3908	down
pma0149	C15H16O9	Sinapoyl malate	Phenolic acids	Phenolic acids	92344-58-6	B	57169	53774	43225	6455.7	6535	5728.6	1.1189	0.121421	-3.0419	down
Zmln000899	C15H20O9	Syringaldehyde-4-O-glucoside	Phenolic acids	Phenolic acids	-	B	55588	68710	64162	14995	17450	18497	1.11208	0.270307	-1.88733	down
mws0178	C16H18O9	Chlorogenic acid (3-O-Caffeoylquinic acid)	Phenolic acids	Phenolic acids	327-97-9	A	5483000	6162500	5999500	46086	43288	32652	1.12208	0.00691561	-7.17593	down
Zmhn003082	C15H18O10	5-O-Galloyl-methyl quinine ester	Phenolic acids	Phenolic acids	-	B	69485	73680	100110	24950	32792	26694	1.08441	0.34708	-1.52666	down
pme0085	C18H16O8	Rosmarinic acid	Phenolic acids	Phenolic acids	537-15-5	B	2537600	2713600	2649300	242680	357160	269700	1.11657	0.110061	-3.18362	down
pma3724	C17H20O9	1-O-Feruloylquinic acid	Phenolic acids	Phenolic acids	-	B	399140	448830	486800	19001	21944	23266	1.12095	0.0481064	-4.37763	down
mws0179	C17H20O9	Chlorogenic acid methyl ester	Phenolic acids	Phenolic acids	29708-87-0	B	40603	37224	44418	8550.4	14259	8547.8	1.08764	0.256511	-1.96291	down
mws0011	C17H24O9	Syringin	Phenolic acids	Phenolic acids	118-34-3	B	194610	249140	204380	23940	29276	22976	1.11747	0.117557	-3.08857	down
Zmhn002227	C17H22O10	4-O-Glucosyl-sinapate	Phenolic acids	Phenolic acids	-	B	30649	21917	29767	7583	8177.4	10122	1.09156	0.314362	-1.6695	down
Cmzn005251	C21H22O10	6-O-Caffeoylarbutin	Phenolic acids	Phenolic acids	136172-60-6	B	2085900	1671300	1404400	479600	398160	343580	1.10072	0.23662	-2.07935	down
Hmbp006861	C23H24O9	1,2-O-Diferuloylglycerol	Phenolic acids	Phenolic acids	-	B	21158	14136	13333	2385.6	2478.4	2026.6	1.10912	0.141703	-2.81906	down
HJN093	C20H20O12	2-O-Salicyl-6-O-Galloyl-D-Glucose	Phenolic acids	Phenolic acids	-	B	213030	222940	193610	9	9	9	1.12298	4.28857e-05	-14.5091	down
Lmhn002321	C21H18O12	Vnilloylcaffeoyltartaric acid	Phenolic acids	Phenolic acids	-	B	237050	226040	213470	47832	37759	37243	1.11794	0.181557	-2.46151	down
Zmhn004909	C21H18O13	3,4-Digalloylshikimic acid	Phenolic acids	Phenolic acids	-	B	4156800	3857100	3597000	579000	820880	627170	1.11366	0.174582	-2.51803	down
pmn001525	C23H26O11	3,5-Digalloylshikimic acid	Phenolic acids	Phenolic acids	95753-52-9	B	788770	685830	635610	313990	319030	324410	1.10881	0.453713	-1.14015	down
Lmsn004970	C24H24O12	3,6-Di-O-caffeoyl glucose	Phenolic acids	Phenolic acids	-	B	1000600	937430	835880	9	9	9	1.12299	9.73355e-06	-16.6486	down
Zmhn002032	C28H34O15	4-O-(6'-O-Glucosylcaffeoylglucosyl)-4-hydroxybenzyl alcohol	Phenolic acids	Phenolic acids	-	B	611810	677830	596340	239440	274400	193140	1.09722	0.374861	-1.41557	down
Hmln002149	C29H36O15	Acteoside	Phenolic acids	Phenolic acids	61276-17-3	B	29131	23632	22153	9	9	9	1.12283	0.000360404	-11.4381	down
pmn001528	C28H18O17	Tetragallic Acid(3''-O-galloyl-4''-O-galloyl-4-O-galloyl-galloyl acid)	Phenolic acids	Phenolic acids	-	B	15179	17410	10248	9	9	9	1.12204	0.000630296	-10.6317	down
HJN110	C30H48O3	Betulinic acid	Terpenoids	Triterpene	472-15-1	A	92847	96061	81663	35994	42269	38855	1.10843	0.432855	-1.20804	down
mws4053	C30H48O3	Ursolic acid	Terpenoids	Triterpene	77-52-1	B	8774.7	11996	9772.4	4791	4262.9	3661.1	1.08346	0.416297	-1.26432	down
