# Supplementary material for: Novel Insights into Pigment Composition and Molecular Mechanisms Governing Flower Coloration in Rose Cultivars Exhibiting Diverse Petal Hues
Source: Plants (Basel). 2024 Nov 29;13(23):3353. doi: 10.3390/plants13233353 (PMC11644816; doi:10.3390/plants13233353)
Supplement: Supplementary file 1 [file plants-13-03353-s001.zip › Table S3.xlsx]

## Sheet: YvsW
Differential accumulation of flavonoids in Y/W
Index	Compounds	Class I	Class II	White1	White2	White3	Yellow1	Yellow2	Yellow3
pme3285	Afzelechin (3,5,7,4'-Tetrahydroxyflavan)	Flavonoids	Flavanols	9	9	9	10797	14171	19799
HJN041	Epicatechin glucoside	Flavonoids	Flavanols	11787	8559.7	6918.3	4264.9	3830.8	3246.6
pmb0618	Hesperetin-8-C-glucoside-3'-O-glucoside	Flavonoids	Flavonoid carbonoside	9	9	9	71809	81910	72536
Lmtp004044	Quercetin-3-O-apiosyl(1→2)galactoside	Flavonoids	Flavonols	9	9	9	13223	19753	31583
Lmtp004126	Myricetin-3-O-(6''-malony)glucoside	Flavonoids	Flavonols	9	9	9	3145.8	3666.2	5750.2
Lmyp004516	Quercetin-3-O-(2''-p-Coumaroyl)galactoside	Flavonoids	Flavonols	9	9	9	4589.4	3579.9	3907.7
Lmmp006709	Kaempferol-3-O-(4''-p-coumaroyl)rhamnoside	Flavonoids	Flavonols	400620	429830	384400	4301400	4706000	4675100
pmp001311	6-Hydroxykaempferol-7,6-O-Diglucoside	Flavonoids	Flavonols	23635	15450	18904	165990	222730	210710
Lmyp004052	Quercetin-3-O-(6''-p-Coumaroyl)galactoside	Flavonoids	Flavonols	42052	34486	34397	345290	295540	363340
Zmsp004363	Quercetin-3-O-(6''-acetyl)glucoside*	Flavonoids	Flavonols	2733	2148.4	1926.7	16440	16178	14291
Hmcp001629	Kaempferol-3-O-(6''-Malonyl)glucoside-7-O-Glucoside	Flavonoids	Flavonols	45129	48579	36817	259050	236550	324100
Lmpp003465	Myricetin-3-O-glucoside	Flavonoids	Flavonols	209720	129720	171630	568810	856400	1057100
Lmyp003349	Quercetin-3-O-(6''-galloyl)glucoside	Flavonoids	Flavonols	485030	446900	432420	1594200	2092600	2557600
mws1290	Kaempferol-3-O-(6''-p-coumaroyl)glucoside (Tiliroside)	Flavonoids	Flavonols	2820400	2843200	2532500	10688000	10117000	10034000
pmn001640	Myricetin-3-O-arabinoside	Flavonoids	Flavonols	45985	28699	26542	69512	144590	151730
mws4183	Quercetin-3-O-arabinoside (Guaijaverin)	Flavonoids	Flavonols	2563500	1279400	1868700	5076400	4508300	5782300
Lmyp003139	Quercetin-3-O-(6''-galloyl)galactoside	Flavonoids	Flavonols	6693300	6463800	6012500	16131000	15018000	16101000
Lmjp003044	Isorhamnetin-3-O-Glucoside	Flavonoids	Flavonols	137470	144280	122440	282590	307790	357610
pmp001309	6-Hydroxykaempferol-7-O-glucoside	Flavonoids	Flavonols	2635800	2454400	2415000	5042400	5942700	5858800
mws1329	Quercetin-7-O-glucoside*	Flavonoids	Flavonols	5543400	4133400	4504600	10311000	9458500	11770000
Lmmp003903	Kaempferol-3-O-(2''-acetyl)glucoside	Flavonoids	Flavonols	553030	528450	523490	1160100	1108400	1210900
Lmdp003286	Isohyperoside	Flavonoids	Flavonols	2848400	2412500	2428700	5136400	5354600	5805700
Hmdp001794	Quercetin-3-O-(2'',3''-digalloyl)-glucoside	Flavonoids	Flavonols	562860	815160	616130	1072300	1208900	1762200
mws0091	Quercetin-3-O-glucoside (Isoquercitrin)*	Flavonoids	Flavonols	12777000	12383000	11310000	24469000	23559000	25176000
Lmyp003588	Quercetin-3-O-(2'',6''-digalloyl)-glucoside	Flavonoids	Flavonols	33620	38520	36138	15922	10028	18166
Lmqp004241	Kaempferol-3-O-(2''-O-galloyl)glucuronide	Flavonoids	Flavonols	1258400	1390200	1132200	467260	532150	525220
Lmfn003760	Quercetin-4′-O-glucuronide	Flavonoids	Flavonols	12446000	8898800	10191000	3515000	4138600	4928800
Hmjp003123	Quercetin-5-O-glucuronide*	Flavonoids	Flavonols	8495300	6964300	6951400	2179900	2139500	2494600
pme2954	Quercetin	Flavonoids	Flavonols	6120.6	8959.6	9149.9	9	9	9
Lmyp003873	Quercetin-3-O-(2''-galloyl)glucoside*	Flavonoids	Flavonols	18344	10445	9776.6	9	9	9
Lmtn002997	Mearnsetin-3-O-glucoside	Flavonoids	Flavonoid	9	9	9	169910	238140	243930
Lmjp005224	4',5,7-Trihydroxy-3',3,6-Trimethoxyflavone (Jaceidin)	Flavonoids	Flavonoid	9	9	9	3239.9	3071.5	14139
Lmsp011263	6-Hydroxy-5,7,4'-trimethoxyflavone	Flavonoids	Flavonoid	9	9	9	2387	965.79	4892.6
Hmmn003584	Luteolin-7-O-rutinoside-5-O-rhamnoside	Flavonoids	Flavonoid	88262	90194	74314	861700	731740	816350
HJAP135	Pinocembrin-7-O-(6''-O-malonyl)glucoside	Flavonoids	Flavonoid	3038.3	2353.5	2883.3	21067	25050	29226
pmp001204	Apigenin-7,4'-dimethyl ether	Flavonoids	Flavonoid	3289.3	2341.7	1862.3	9214.2	11080	26065
HJN078	Pinocembrin-7-O-(2''-O-arabinosyl)glucoside	Flavonoids	Flavonoid	3709.1	3083.7	2876.6	16435	14990	20198
Lmyp004407	Kaempferol-3-O-(2''-p-Coumaroyl)galactoside	Flavonoids	Flavonoid	1879300	1784300	1458500	8201400	8057300	8030000
Hmjn004446	Luteolin-7-O-(6''-caffeoyl)rhamnoside	Flavonoids	Flavonoid	870020	782930	702840	3498500	3771000	3276700
Lmtp003948	3',5',5,7-Tetrahydroxy-4'-methoxyflavanone-3'-O-glucoside	Flavonoids	Flavonoid	196440	136880	191720	526390	994000	808130
Lmyp004318	Kaempferol-3-O-(6''-p-Coumaroyl)galactoside	Flavonoids	Flavonoid	1745000	1767500	1749200	7832000	7492000	7824700
Xmsn002700	Taxifolin-3'-O-glucoside	Flavonoids	Flavonoid	246260	209930	213820	388770	556430	518380
pmp000013	Eupatilin-7-O-glucoside	Flavonoids	Flavonoid	43343	40270	40739	90209	91492	79625
Hmcn001884	6-Hydroxyluteolin 5-glucoside*	Flavonoids	Flavonoid	10004000	8758000	9327800	20205000	18707000	20016000
HJN087	Naringenin-4'-O-glucoside*	Flavonoids	Flavonoid	2172500	2725100	2464300	5083700	4742200	5473000
mws4167	Luteolin-7-O-glucuronide	Flavonoids	Flavonoid	3244500	4016000	3991600	1942900	1652000	1726900
Lmyp003857	Kaempferol-3-O-(2'',6''-digalloyl)glucoside	Flavonoids	Flavonoid	1415300	1278600	1273900	571740	571530	580110
pmp000120	Diosmetin-6-C-glucoside	Flavonoids	Flavonoid	80381	78270	74116	34398	35487	24908
Lmyp005841	Chrysin-7-O-glucoside	Flavonoids	Flavonoid	50108	48919	49369	12873	17234	10892
HJN079	Pinocembrin-7-O-rutinoside	Flavonoids	Flavonoid	17578	15700	13467	9	9	9
Lmcp004436	Cyanidin-3-O-(6''-O-caffeoyl)glucoside	Flavonoids	Anthocyanins	9	9	9	568570	690770	633610
pme1793	Pelargonidin-3,5-O-diglucoside	Flavonoids	Anthocyanins	280000	221240	257080	2387400	2029000	2534400
pme3392	Pelargonidin-3-O-glucoside	Flavonoids	Anthocyanins	53580	52899	46563	315640	373310	298480
pmf0615	Petunidin-3,5-di-O-glucoside	Flavonoids	Anthocyanins	8988.3	8538.1	6685.6	18726	20378	18514
Lmpp003815	Petunidin-3-O-(6''-O-p-Coumaroyl)glucoside	Flavonoids	Anthocyanins	23900	24200	28280	57213	50661	53851
Smsp002643	Pelargonidin-3-O-rutinoside	Flavonoids	Anthocyanins	52194	57020	39590	23536	23860	26420
pmb0545	Rosinidin-3-O-glucoside	Flavonoids	Anthocyanins	70744	100330	94078	38371	24042	37791
mws0044	Dihydroquercetin(Taxifolin)	Flavonoids	Dihydroflavonol	9	9	9	21688	24575	14326
pmb2979	Hesperetin-7-O-(6''-malonyl)glucoside	Flavonoids	Dihydroflavonol	40212	38904	35700	92943	80742	73007
Lmyn005006	"Eriodictyol-7-O-(6""-O-p-coumaroyl)glucoside"	Flavonoids	Dihydroflavone	3126.5	3726.3	4624.9	19137	23247	21065
Lmlp006175	Isosalipurposide (Phlorizin Chalcone)	Flavonoids	Chalcones	1025100	942640	950600	2598000	2666500	2624300
mws2118	Phloretin-2'-O-glucoside (Phlorizin)	Flavonoids	Chalcones	162620	210260	225210	556540	402890	605450
Xmgp006913	2,4,2',4'-tetrahydroxy-3'-prenylchalcone	Flavonoids	Chalcones	36959	49800	81674	10184	14270	14649
Hmpn005101	Sieboldin	Flavonoids	Chalcones	164610	177040	231560	9	9	9
Cmxn004016	Dihydromarein	Flavonoids	Chalcones	192870	205170	194750	9	9	9

## Sheet: PvsW
Differential accumulation of flavonoids in P/W
Index	Compounds	Class I	Class II	White1	White2	White3	Pink1	Pink2	Pink3
Lmhp002800	2'-Hydoxy,5-methoxyGenistein-4',7-O-diglucoside	Flavonoids	Isoflavones	438320	92009	511000	16737000	11769000	11938000
mws0049	Gallocatechin	Flavonoids	Flavanols	127910	93363	124640	737440	648810	644700
mws1397	Epicatechin gallate	Flavonoids	Flavanols	123100	97534	109710	481610	508850	443750
pme0460	Epicatechin	Flavonoids	Flavanols	5072300	4470200	4401500	17481000	16623000	16521000
mws0054	Catechin	Flavonoids	Flavanols	1341900	1145300	1255400	4315700	4390100	4058800
HJN041	Epicatechin glucoside	Flavonoids	Flavanols	11787	8559.7	6918.3	29931	23005	29593
pmb0645	Hesperetin-6-C-glucoside-7-O-glucoside	Flavonoids	Flavonoid carbonoside	9	9	9	68829	44436	61885
pmp001310	6-Hydroxykaempferol-3,6-O-Diglucoside	Flavonoids	Flavonols	9	9	9	102070	68937	88724
Lmtp003677	Quercetin-3-O-sophoroside (Baimaside)	Flavonoids	Flavonols	9	9	9	95652	79572	84216
Lmdp004267	Quercetin-3-O-(6''-p-Coumaroyl)glucoside	Flavonoids	Flavonols	9	9	9	94749	68931	80441
Lmyp004516	Quercetin-3-O-(2''-p-Coumaroyl)galactoside	Flavonoids	Flavonols	9	9	9	90709	74736	77697
Lmjp002596	Quercetin-3-O-xylosyl(1→2)glucoside*	Flavonoids	Flavonols	9	9	9	76926	65787	69570
Lmtp004126	Myricetin-3-O-(6''-malony)glucoside	Flavonoids	Flavonols	9	9	9	73453	40680	71764
pmn001644	Quercetin-3-O-(2''-acetyl)glucuronide	Flavonoids	Flavonols	9	9	9	55858	44877	72853
Lmtp004044	Quercetin-3-O-apiosyl(1→2)galactoside	Flavonoids	Flavonols	9	9	9	46206	45190	31567
Lmyp005328	Quercetin-3-O-(2''-cinnamoyl)Glucoside	Flavonoids	Flavonols	9	9	9	8140.2	6046.6	8109
Lmyp003873	Quercetin-3-O-(2''-galloyl)glucoside*	Flavonoids	Flavonols	18344	10445	9776.6	1563800	1352500	1369500
Lmjp002906	Rhamnetin-3-O-Glucoside	Flavonoids	Flavonols	19283	8630	18911	757580	476930	551300
Lmmn004625	Dihydrokaempferol-7-O-glucoside	Flavonoids	Flavonols	49706	47840	47863	1080100	799880	781890
pme1540	Isorhamnetin-3-O-neohesperidoside*	Flavonoids	Flavonols	98878	12974	95068	1077900	607150	750940
Lmmp002963	6-C-Methylquercetin-3-O-rutinoside	Flavonoids	Flavonols	107720	16545	105900	1031200	715470	890340
mws1290	Kaempferol-3-O-(6''-p-coumaroyl)glucoside (Tiliroside)	Flavonoids	Flavonols	2820400	2843200	2532500	8986700	8552400	9192500
Lmmp003903	Kaempferol-3-O-(2''-acetyl)glucoside	Flavonoids	Flavonols	553030	528450	523490	1598300	1685700	1631000
Hmcp001629	Kaempferol-3-O-(6''-Malonyl)glucoside-7-O-Glucoside	Flavonoids	Flavonols	45129	48579	36817	123630	108190	126150
pmp000589	Quercetin-7-O-(6''-malonyl)glucoside	Flavonoids	Flavonols	13614	12088	10710	32553	29560	23968
mws1068	Kaempferol (3,5,7,4'-Tetrahydroxyflavone)	Flavonoids	Flavonols	36892	56487	54545	124710	103230	104210
pme2954	Quercetin	Flavonoids	Flavonols	6120.6	8959.6	9149.9	20689	14151	15646
Lmjp002461	Quercetin-3-O-neohesperidoside	Flavonoids	Flavonols	7028300	4997200	6215300	3034300	2554800	2620900
Hmcp002539	Isorhamnetin-3-O-rhamnoside	Flavonoids	Flavonols	135340	126750	136960	63573	55498	55897
Lmjp002867	Kaempferol-3-O-neohesperidoside*	Flavonoids	Flavonols	5042500	5064300	4636200	1886700	2320800	2075700
mws0059	Quercetin-3-O-rutinoside (Rutin)	Flavonoids	Flavonols	1355500	1192800	1140000	540250	548500	478920
pmb0711	Quercetin-7-O-rutinoside*	Flavonoids	Flavonols	7621600	5324600	7024900	3020400	2662200	2592900
Lmpn006208	8-Methoxykaempferol-7-O-rhamnoside	Flavonoids	Flavonols	35666	28636	24520	14425	9896.5	11792
pmn001583	Quercetin-3-O-robinobioside	Flavonoids	Flavonols	1647300	1031100	1389600	579500	550000	497000
Lmsp004166	Quercetin-3-O-glucoside-7-O-rhamnoside	Flavonoids	Flavonols	7489800	5420400	6465900	2889100	2359800	2261700
Lmyp003139	Quercetin-3-O-(6''-galloyl)galactoside	Flavonoids	Flavonols	6693300	6463800	6012500	2550100	2211800	2396000
mws2186	Avicularin	Flavonoids	Flavonols	6663600	6715300	7114300	2161500	2355200	2539700
mws0045	Quercetin-3-O-rhamnoside(Quercitrin)	Flavonoids	Flavonols	3840600	4001900	4001300	1118400	1032200	1170800
Lmyp003588	Quercetin-3-O-(2'',6''-digalloyl)-glucoside	Flavonoids	Flavonols	33620	38520	36138	7630.4	14123	6226.6
pmp001309	6-Hydroxykaempferol-7-O-glucoside	Flavonoids	Flavonols	2635800	2454400	2415000	594880	555000	530140
Lmdp003286	Isohyperoside	Flavonoids	Flavonols	2848400	2412500	2428700	554730	510430	565630
mws1329	Quercetin-7-O-glucoside*	Flavonoids	Flavonols	5543400	4133400	4504600	1000500	929290	996590
mws0061	Quercetin-3-O-galactoside (Hyperin)	Flavonoids	Flavonols	19976000	15406000	18137000	3889400	3231300	3209100
Hmcp001858	Kaempferol-3-O-arabinoside-7-O-rhamnoside	Flavonoids	Flavonols	314920	301430	291270	47002	70938	56440
mws0091	Quercetin-3-O-glucoside (Isoquercitrin)*	Flavonoids	Flavonols	12777000	12383000	11310000	2480300	2066500	2312200
Lmfn004769	Quercetin-3-O-(4''-O-galloyl)arabinoside	Flavonoids	Flavonols	989030	703100	854420	140330	111240	107600
Lmmp006709	Kaempferol-3-O-(4''-p-coumaroyl)rhamnoside	Flavonoids	Flavonols	400620	429830	384400	48523	45854	47795
Lmqp004241	Kaempferol-3-O-(2''-O-galloyl)glucuronide	Flavonoids	Flavonols	1258400	1390200	1132200	92687	90804	63006
Hmjp003123	Quercetin-5-O-glucuronide*	Flavonoids	Flavonols	8495300	6964300	6951400	449190	458470	442260
Lmzn001894	Kaempferol-3-O-glucuronide	Flavonoids	Flavonols	9556700	9808400	8551600	426930	545650	561380
Lmfn003760	Quercetin-4′-O-glucuronide	Flavonoids	Flavonols	12446000	8898800	10191000	418800	413680	413740
Lmdp003808	Azaleatin (5-O-Methylquercetin)	Flavonoids	Flavonols	5841.5	5052.2	7971.7	9	9	9
pmn001640	Myricetin-3-O-arabinoside	Flavonoids	Flavonols	45985	28699	26542	9	9	9
Lmlp003531	Luteolin-3'-O-glucoside*	Flavonoids	Flavonoid	9	9	9	4198600	4693300	5172600
Hmpp003270	Luteolin-4'-O-glucoside*	Flavonoids	Flavonoid	9	9	9	4404300	4621200	4621400
Lmyn001269	Kaempferol-3-O-sophoroside	Flavonoids	Flavonoid	9	9	9	40028	61463	49061
Lmtn002997	Mearnsetin-3-O-glucoside	Flavonoids	Flavonoid	9	9	9	46359	28577	36371
mws0920	Tricetin (5,7,3',4',5'-Pentahydroxyflavone)	Flavonoids	Flavonoid	9	9	9	26523	18403	19369
HJAP064	Isorhamnetin-3-O-(6''-malonylglucoside)	Flavonoids	Flavonoid	11719	3408.3	11164	769690	511720	568900
Lmtn002796	Aromadendrin-7-O-glucoside	Flavonoids	Flavonoid	1939300	1900400	1681900	15676000	16797000	18064000
pma6640	3'-O-Methyltricetin-7-O-glucoside	Flavonoids	Flavonoid	56038	22266	53722	433540	416110	358270
Hmjn004446	Luteolin-7-O-(6''-caffeoyl)rhamnoside	Flavonoids	Flavonoid	870020	782930	702840	2918200	3624500	3014000
Lmyp004407	Kaempferol-3-O-(2''-p-Coumaroyl)galactoside	Flavonoids	Flavonoid	1879300	1784300	1458500	4784300	4938900	4978100
Lmyp004318	Kaempferol-3-O-(6''-p-Coumaroyl)galactoside	Flavonoids	Flavonoid	1745000	1767500	1749200	4838500	4769800	5153200
Hmhp007382	Altisin	Flavonoids	Flavonoid	4811.5	3493.4	4408.5	1762.7	1892.8	2597.6
pmp001079	Luteolin-7-O-neohesperidoside (Lonicerin)	Flavonoids	Flavonoid	5912900	5708100	5337700	2812000	2620000	2530600
HJN087	Naringenin-4'-O-glucoside*	Flavonoids	Flavonoid	2172500	2725100	2464300	1076900	1034000	1187900
HJN090	Butin-7-O-glucoside	Flavonoids	Flavonoid	2576500	2919100	2623100	1088800	1225600	1158000
pmp000593	Luteolin-7-O-rutinoside	Flavonoids	Flavonoid	2529300	2433300	2325900	1025500	927160	1055600
Lmyp005841	Chrysin-7-O-glucoside	Flavonoids	Flavonoid	50108	48919	49369	19862	21059	20221
HJAP135	Pinocembrin-7-O-(6''-O-malonyl)glucoside	Flavonoids	Flavonoid	3038.3	2353.5	2883.3	1071.4	870.96	1261
Hmhp005846	Tenaxin I	Flavonoids	Flavonoid	2372.7	3008.5	3507.3	803.5	709.99	1473.9
Zmhp004065	7,8-Dihydroxy-5,6,4'-trimethoxyflavone	Flavonoids	Flavonoid	2389.7	2655.4	3934.3	1093.9	787.16	1119.9
Lmsn002815	Kaempferol-3-O-rutinoside(Nicotiflorin)	Flavonoids	Flavonoid	1788700	1614700	1584300	470750	553220	534250
Lmyp003857	Kaempferol-3-O-(2'',6''-digalloyl)glucoside	Flavonoids	Flavonoid	1415300	1278600	1273900	432170	375060	377530
Hmcn001884	6-Hydroxyluteolin 5-glucoside*	Flavonoids	Flavonoid	10004000	8758000	9327800	2129300	1892800	2167700
HJN079	Pinocembrin-7-O-rutinoside	Flavonoids	Flavonoid	17578	15700	13467	3129.9	2695.7	3662
Xmsn002700	Taxifolin-3'-O-glucoside	Flavonoids	Flavonoid	246260	209930	213820	46083	36900	52888
pme2459	Luteolin-7-O-glucoside (Cynaroside)	Flavonoids	Flavonoid	1840600	1396600	2034400	302140	214860	286130
pmp000012	Scutellarein-7-O-glucuronide (Scutellarin)	Flavonoids	Flavonoid	4983500	5005900	5259000	378580	458620	407610
mws4167	Luteolin-7-O-glucuronide	Flavonoids	Flavonoid	3244500	4016000	3991600	280260	322910	270960
Hmmn003584	Luteolin-7-O-rutinoside-5-O-rhamnoside	Flavonoids	Flavonoid	88262	90194	74314	1779.5	1330.3	2562.9
pmp000786	Eupatorin (5,3'-Dihydroxy-6,7,4'-trimethoxyflavone)	Flavonoids	Flavonoid	1854.2	1949.9	2300.4	9	9	9
HJN078	Pinocembrin-7-O-(2''-O-arabinosyl)glucoside	Flavonoids	Flavonoid	3709.1	3083.7	2876.6	9	9	9
Zmhp005139	Tamarixetin-3-O-(6''-malonyl)glucoside	Flavonoids	Flavonoid	3301.3	1395.6	5256.9	9	9	9
Zmhn003257	5,7,2'-Trhiyroxy-8-methoxyflavone	Flavonoids	Flavonoid	6300.1	460900	823640	9	9	9
mws0058	Diosmetin (5,7,3'-Trihydroxy-4'-methoxyflavone)	Flavonoids	Flavonoid	10182	488430	843440	9	9	9
Lmyp004022	Kaempferol-3-O-(2''-galloyl)glucoside*	Flavonoids	Flavonoid	2481600	2603500	2413700	9	9	9
pmf0027	Cyanidin-3-O-galactoside*	Flavonoids	Anthocyanins	9	9	9	3767500	3923100	3917400
pmb0550	Cyanidin-3-O-glucoside (Kuromanin)	Flavonoids	Anthocyanins	9	9	9	3265200	3407300	3574300
Smlp002532	Cyanidin-3-O-arabinoside	Flavonoids	Anthocyanins	9	9	9	889000	766550	664620
pme1777	Cyanidin-3,5-O-diglucoside (Cyanin)	Flavonoids	Anthocyanins	9	9	9	584690	664060	605540
Lmcp004436	Cyanidin-3-O-(6''-O-caffeoyl)glucoside	Flavonoids	Anthocyanins	9	9	9	729660	515320	533770
p2357	Cyanidin-3-O-O-rhamnoside	Flavonoids	Anthocyanins	9	9	9	190510	140710	184360
pme1773	Cyanidin-3-O-rutinoside (Keracyanin)	Flavonoids	Anthocyanins	9	9	9	139640	89789	93920
Smpp002257	Delphinidin-3-O-(6''-O-acetyl)glucoside	Flavonoids	Anthocyanins	9	9	9	19332	17684	22054
pmf0203	Peonidin-3-O-glucoside	Flavonoids	Anthocyanins	9	9	9	15358	15771	10820
Lmcp005542	Delphinidin-3-O-(6''-O-caffeoyl)glucoside	Flavonoids	Anthocyanins	9	9	9	7367.9	6904.5	8073.2
Smlp002277	Petunidin-3-O-arabinoside	Flavonoids	Anthocyanins	9	9	9	8240	5050.3	4906.9
pme3392	Pelargonidin-3-O-glucoside	Flavonoids	Anthocyanins	53580	52899	46563	27299000	31077000	28791000
pme1793	Pelargonidin-3,5-O-diglucoside	Flavonoids	Anthocyanins	280000	221240	257080	88991000	74599000	85250000
Smsp002643	Pelargonidin-3-O-rutinoside	Flavonoids	Anthocyanins	52194	57020	39590	268550	226170	290530
Lmjp002491	Cyanidin-3-O-(6''-O-p-coumaroyl-2''-O-xylosyl)glucoside	Flavonoids	Anthocyanins	22971	18275	18332	73806	67890	62671
Smlp001915	Delphinidin-3-O-arabinoside	Flavonoids	Anthocyanins	25906	23470	31074	97097	77817	79361
Lmpp003789	Cyanidin-3-O-(6''-O-p-Coumaroyl)glucoside	Flavonoids	Anthocyanins	4558800	4600900	4318200	2107800	2147500	1831200
Lmpp003662	Delphinidin-3-O-(6''-O-p-coumaroyl)glucoside	Flavonoids	Anthocyanins	7505800	5824400	6888100	2678900	2547800	2670500
mws0044	Dihydroquercetin(Taxifolin)	Flavonoids	Dihydroflavonol	9	9	9	98994	117570	121600
mws1094	Dihydrokaempferol	Flavonoids	Dihydroflavonol	3679.4	10523	15169	96231	91516	91048
pme1598	Hesperetin-5-O-glucoside	Flavonoids	Dihydroflavonol	10063000	8825200	8600200	1713300	1856700	1840500
Lmlp005236	Dihydrokaempferol-3-O-glucoside	Flavonoids	Dihydroflavonol	4353100	3744300	3538400	624830	561970	689830
HJN086	Eriodictyol-3'-O-glucoside	Flavonoids	Dihydroflavone	45767	39460	9490.2	883490	889960	997800
Lmyn005006	"Eriodictyol-7-O-(6""-O-p-coumaroyl)glucoside"	Flavonoids	Dihydroflavone	3126.5	3726.3	4624.9	9	9	9
HJN055	Dihydrocharcone-4'-O-glucoside	Flavonoids	Chalcones	68024	97658	62080	32914	27447	29305
Xmgp006913	2,4,2',4'-tetrahydroxy-3'-prenylchalcone	Flavonoids	Chalcones	36959	49800	81674	9	9	9

## Sheet: BvsW
Differential accumulation of flavonoids in B/W
Index	Compounds	Class I	Class II	White1	White2	White3	Black1	Black2	Black3
Lmhp002800	2'-Hydoxy,5-methoxyGenistein-4',7-O-diglucoside	Flavonoids	Isoflavones	438320	92009	511000	26528	29808	17797
Lmhn005475	7,4'-Di-O-galloyltricetiflavan	Flavonoids	Flavanols	9	9	9	609290	522060	583080
pme3285	Afzelechin (3,5,7,4'-Tetrahydroxyflavan)	Flavonoids	Flavanols	9	9	9	250450	327050	146490
Lmhn005088	7,3'-Di-O-gallyoltricetiflavan	Flavonoids	Flavanols	7949	9	9	1295200	1474900	1457800
mws1397	Epicatechin gallate	Flavonoids	Flavanols	123100	97534	109710	5680200	5354200	4893100
mws0054	Catechin	Flavonoids	Flavanols	1341900	1145300	1255400	17790000	17635000	19477000
HJN041	Epicatechin glucoside	Flavonoids	Flavanols	11787	8559.7	6918.3	122610	119050	123940
pme0460	Epicatechin	Flavonoids	Flavanols	5072300	4470200	4401500	42267000	44242000	43261000
pmc1990	4'-Hydroxy-5,7-dimethoxyflavanone	Flavonoids	Flavanols	7022600	9023100	8460400	26303000	30980000	26393000
mws0351	Gallate catechin gallate	Flavonoids	Flavanols	69215	86830	99566	18977	22521	17944
pmb0645	Hesperetin-6-C-glucoside-7-O-glucoside	Flavonoids	Flavonoid carbonoside	9	9	9	869870	851970	702210
pmb0618	Hesperetin-8-C-glucoside-3'-O-glucoside	Flavonoids	Flavonoid carbonoside	9	9	9	200640	193900	179080
pmb0672	Apigenin-6-C-glucoside-7-O-(6''-feruloyl)glucoside	Flavonoids	Flavonoid carbonoside	9	9	9	10587	15374	20712
pme1611	Isohemiphloin	Flavonoids	Flavonoid carbonoside	67630	708130	1082600	11248	11876	11530
Lmyp004516	Quercetin-3-O-(2''-p-Coumaroyl)galactoside	Flavonoids	Flavonols	9	9	9	2342500	2402000	2331100
Lmdp004267	Quercetin-3-O-(6''-p-Coumaroyl)glucoside	Flavonoids	Flavonols	9	9	9	2304200	2293100	2354800
Lmtp003677	Quercetin-3-O-sophoroside (Baimaside)	Flavonoids	Flavonols	9	9	9	858650	1070400	1036700
pmp001310	6-Hydroxykaempferol-3,6-O-Diglucoside	Flavonoids	Flavonols	9	9	9	851370	954630	926040
Lmpp003268	Kaempferol-3-O-rutinoside-7-O-glucoside	Flavonoids	Flavonols	9	9	9	365870	478620	329350
Lmyp005328	Quercetin-3-O-(2''-cinnamoyl)Glucoside	Flavonoids	Flavonols	9	9	9	370730	390900	377610
Lmtp004044	Quercetin-3-O-apiosyl(1→2)galactoside	Flavonoids	Flavonols	9	9	9	359790	368340	318490
Lmjp002596	Quercetin-3-O-xylosyl(1→2)glucoside*	Flavonoids	Flavonols	9	9	9	354610	267800	333460
Lmwp004293	Quercetin-3-O-(2'''-p-coumaroyl)sophoroside-7-O-glucoside	Flavonoids	Flavonols	9	9	9	20031	31096	31005
Lmfp003594	Quercetin-3-O-(2''-galloyl)galactoside*	Flavonoids	Flavonols	17019	9471.6	9	16332000	15903000	16312000
pmb0709	Quercetin-7-O-(6''-malonyl)glucosyl-5-O-glucoside	Flavonoids	Flavonols	9	9	9	8448.5	22688	9040
Lmyp003873	Quercetin-3-O-(2''-galloyl)glucoside*	Flavonoids	Flavonols	18344	10445	9776.6	16496000	14423000	15227000
pme2954	Quercetin	Flavonoids	Flavonols	6120.6	8959.6	9149.9	734770	740480	745860
Lmyp003349	Quercetin-3-O-(6''-galloyl)glucoside	Flavonoids	Flavonols	485030	446900	432420	21102000	20520000	22076000
pmp001311	6-Hydroxykaempferol-7,6-O-Diglucoside	Flavonoids	Flavonols	23635	15450	18904	606330	585770	525850
Lmdp003808	Azaleatin (5-O-Methylquercetin)	Flavonoids	Flavonols	5841.5	5052.2	7971.7	126350	127960	117840
Lmyp004052	Quercetin-3-O-(6''-p-Coumaroyl)galactoside	Flavonoids	Flavonols	42052	34486	34397	568790	600020	557770
Hmcp002539	Isorhamnetin-3-O-rhamnoside	Flavonoids	Flavonols	135340	126750	136960	1809400	2070400	1920200
pmp000589	Quercetin-7-O-(6''-malonyl)glucoside	Flavonoids	Flavonols	13614	12088	10710	169910	162210	134270
mws0045	Quercetin-3-O-rhamnoside(Quercitrin)	Flavonoids	Flavonols	3840600	4001900	4001300	51430000	48569000	48628000
Lmdp003509	Quercetin-3-O-xyloside (Reynoutrin)*	Flavonoids	Flavonols	3155200	3034700	3407200	35545000	40810000	39196000
Lmmn004625	Dihydrokaempferol-7-O-glucoside	Flavonoids	Flavonols	49706	47840	47863	487270	525910	545210
Lmpn006208	8-Methoxykaempferol-7-O-rhamnoside	Flavonoids	Flavonols	35666	28636	24520	259250	305870	244930
Lmyp003588	Quercetin-3-O-(2'',6''-digalloyl)-glucoside	Flavonoids	Flavonols	33620	38520	36138	290040	274430	272800
mws4183	Quercetin-3-O-arabinoside (Guaijaverin)	Flavonoids	Flavonols	2563500	1279400	1868700	13902000	12991000	12330000
mws2186	Avicularin	Flavonoids	Flavonols	6663600	6715300	7114300	45619000	41390000	45113000
Lmyp003139	Quercetin-3-O-(6''-galloyl)galactoside	Flavonoids	Flavonols	6693300	6463800	6012500	42273000	39825000	39180000
Lmjp002461	Quercetin-3-O-neohesperidoside	Flavonoids	Flavonols	7028300	4997200	6215300	26191000	27118000	23988000
pmb0711	Quercetin-7-O-rutinoside*	Flavonoids	Flavonols	7621600	5324600	7024900	24981000	26058000	26456000
Lmsp004166	Quercetin-3-O-glucoside-7-O-rhamnoside	Flavonoids	Flavonols	7489800	5420400	6465900	26241000	20549000	25784000
Hmln002189	Quercetin-3-O-(6''-malonyl)galactoside	Flavonoids	Flavonols	223180	170840	183650	795240	622370	608530
pmp001309	6-Hydroxykaempferol-7-O-glucoside	Flavonoids	Flavonols	2635800	2454400	2415000	7187900	8441700	7534000
Hmdp001794	Quercetin-3-O-(2'',3''-digalloyl)-glucoside	Flavonoids	Flavonols	562860	815160	616130	1668900	2032100	2272700
Lmdp003286	Isohyperoside	Flavonoids	Flavonols	2848400	2412500	2428700	7430500	7281000	7553800
Lmjp003044	Isorhamnetin-3-O-Glucoside	Flavonoids	Flavonols	137470	144280	122440	355850	376090	367170
Lmfn004769	Quercetin-3-O-(4''-O-galloyl)arabinoside	Flavonoids	Flavonols	989030	703100	854420	1615600	2511700	2238000
pmn001583	Quercetin-3-O-robinobioside	Flavonoids	Flavonols	1647300	1031100	1389600	3092600	3106700	2207400
mws0919	Kaempferol-3-O-rhamnoside (Afzelin)(Kaempferin)	Flavonoids	Flavonols	1367000	1605600	1607700	291360	301000	229480
pme0321	Kaempferol-7-O-rhamnoside*	Flavonoids	Flavonols	1934700	1944700	1568400	273270	296040	344680
Lmqp004241	Kaempferol-3-O-(2''-O-galloyl)glucuronide	Flavonoids	Flavonols	1258400	1390200	1132200	51861	58593	55165
Lmjp002867	Kaempferol-3-O-neohesperidoside*	Flavonoids	Flavonols	5042500	5064300	4636200	180010	193770	149230
Lmmn003398	Kaempferol-3-O-(6''-acetyl)glucoside	Flavonoids	Flavonols	5746100	3618300	2616200	123760	140550	121450
Lmmp003817	Kaempferol-3-O-(6''-malonyl)glucoside	Flavonoids	Flavonols	1930700	2125100	2110800	53942	64018	59168
pmn001637	Kaempferol-3-O-arabinoside (Juglanin)	Flavonoids	Flavonols	797650	924490	784010	19897	21930	26141
mws0913	Kaempferol-3-O-galactoside (Trifolin)	Flavonoids	Flavonols	12316000	11724000	17347000	361410	405660	299550
mws0089	Kaempferol-7-O-glucoside*	Flavonoids	Flavonols	15646000	14265000	12210000	403040	324090	340140
Lmdp004892	Kaempferol-3-O-(6''-malonyl)galactoside*	Flavonoids	Flavonols	1963000	1753200	1691300	44306	38168	27964
Lmmp003903	Kaempferol-3-O-(2''-acetyl)glucoside	Flavonoids	Flavonols	553030	528450	523490	8749.1	11090	10755
mws1290	Kaempferol-3-O-(6''-p-coumaroyl)glucoside (Tiliroside)	Flavonoids	Flavonols	2820400	2843200	2532500	32784	32710	24182
Lmzn001894	Kaempferol-3-O-glucuronide	Flavonoids	Flavonols	9556700	9808400	8551600	47180	41394	30014
Lmjp002906	Rhamnetin-3-O-Glucoside	Flavonoids	Flavonols	19283	8630	18911	9	9	9
pmn001640	Myricetin-3-O-arabinoside	Flavonoids	Flavonols	45985	28699	26542	9	9	9
Hmcp001629	Kaempferol-3-O-(6''-Malonyl)glucoside-7-O-Glucoside	Flavonoids	Flavonols	45129	48579	36817	9	9	9
mws1068	Kaempferol (3,5,7,4'-Tetrahydroxyflavone)	Flavonoids	Flavonols	36892	56487	54545	9	9	9
Lmmp006709	Kaempferol-3-O-(4''-p-coumaroyl)rhamnoside	Flavonoids	Flavonols	400620	429830	384400	9	9	9
Lmlp003531	Luteolin-3'-O-glucoside*	Flavonoids	Flavonoid	9	9	9	935310	986090	883660
Hmpp003270	Luteolin-4'-O-glucoside*	Flavonoids	Flavonoid	9	9	9	932560	917740	948330
Lmyn001269	Kaempferol-3-O-sophoroside	Flavonoids	Flavonoid	9	9	9	416460	458040	369870
mws0920	Tricetin (5,7,3',4',5'-Pentahydroxyflavone)	Flavonoids	Flavonoid	9	9	9	104200	167760	140720
Lmtn002997	Mearnsetin-3-O-glucoside	Flavonoids	Flavonoid	9	9	9	11313	14276	12797
Lmzp002365	Hesperetin-7-O-glucoside	Flavonoids	Flavonoid	15528	9	9	2235000	2107500	1970700
Lmsp011263	6-Hydroxy-5,7,4'-trimethoxyflavone	Flavonoids	Flavonoid	9	9	9	743.57	3258.3	1287.6
Zmhp005139	Tamarixetin-3-O-(6''-malonyl)glucoside	Flavonoids	Flavonoid	3301.3	1395.6	5256.9	24810	25868	23909
HJN087	Naringenin-4'-O-glucoside*	Flavonoids	Flavonoid	2172500	2725100	2464300	10461000	10669000	9546600
HJN090	Butin-7-O-glucoside	Flavonoids	Flavonoid	2576500	2919100	2623100	9003200	9620700	9654100
Lmyp004617	Pinocembrin-7-O-glucoside (Pinocembroside)	Flavonoids	Flavonoid	1735700	1806600	1763600	4121400	4107900	3895200
pmp000004	4',5,7-Trihydroxy-3',6-dimethoxyflavone (Jaceosidin)	Flavonoids	Flavonoid	6515.3	8037.9	7813.2	12090	19292	16245
pmp000013	Eupatilin-7-O-glucoside	Flavonoids	Flavonoid	43343	40270	40739	81515	88375	92098
Lmtn002796	Aromadendrin-7-O-glucoside	Flavonoids	Flavonoid	1939300	1900400	1681900	896660	937020	745560
Lmlp005572	Galangin-7-O-glucoside	Flavonoids	Flavonoid	786010	756510	702520	235830	267050	254290
Lmyp003599	Kaempferol-3-O-(6''-galloyl)glucoside	Flavonoids	Flavonoid	18528000	18864000	18088000	1860900	2141600	1816500
Lmyp003500	Kaempferol-3-O-(2''-galloyl)galactoside	Flavonoids	Flavonoid	1336300	1384900	1287300	133180	127170	130440
Lmyp003348	Kaempferol-3-O-(6''-galloyl)galactoside*	Flavonoids	Flavonoid	991290	1200000	922850	87002	73668	76112
Lmyp003857	Kaempferol-3-O-(2'',6''-digalloyl)glucoside	Flavonoids	Flavonoid	1415300	1278600	1273900	95607	110730	84051
pmp001079	Luteolin-7-O-neohesperidoside (Lonicerin)	Flavonoids	Flavonoid	5912900	5708100	5337700	247990	269650	250390
Xmyp005654	Kaempferol-4'-O-glucoside*	Flavonoids	Flavonoid	3294600	3038400	3463900	120940	159440	134600
Hmmn003584	Luteolin-7-O-rutinoside-5-O-rhamnoside	Flavonoids	Flavonoid	88262	90194	74314	3883.8	1771.7	3416.2
pmp000593	Luteolin-7-O-rutinoside	Flavonoids	Flavonoid	2529300	2433300	2325900	64371	84110	71901
Lmsn002815	Kaempferol-3-O-rutinoside(Nicotiflorin)	Flavonoids	Flavonoid	1788700	1614700	1584300	25406	17289	24628
Hmjn004446	Luteolin-7-O-(6''-caffeoyl)rhamnoside	Flavonoids	Flavonoid	870020	782930	702840	10033	9277.4	10946
Lmyp004407	Kaempferol-3-O-(2''-p-Coumaroyl)galactoside	Flavonoids	Flavonoid	1879300	1784300	1458500	15002	20348	19340
pmp000012	Scutellarein-7-O-glucuronide (Scutellarin)	Flavonoids	Flavonoid	4983500	5005900	5259000	50315	52220	45843
mws4167	Luteolin-7-O-glucuronide	Flavonoids	Flavonoid	3244500	4016000	3991600	36456	33918	25783
Lmyp004318	Kaempferol-3-O-(6''-p-Coumaroyl)galactoside	Flavonoids	Flavonoid	1745000	1767500	1749200	12152	16634	12720
HJN078	Pinocembrin-7-O-(2''-O-arabinosyl)glucoside	Flavonoids	Flavonoid	3709.1	3083.7	2876.6	9	9	9
HJAP064	Isorhamnetin-3-O-(6''-malonylglucoside)	Flavonoids	Flavonoid	11719	3408.3	11164	9	9	9
pma6640	3'-O-Methyltricetin-7-O-glucoside	Flavonoids	Flavonoid	56038	22266	53722	9	9	9
pmp000120	Diosmetin-6-C-glucoside	Flavonoids	Flavonoid	80381	78270	74116	9	9	9
Lmtp003948	3',5',5,7-Tetrahydroxy-4'-methoxyflavanone-3'-O-glucoside	Flavonoids	Flavonoid	196440	136880	191720	9	9	9
Lmtp004722	Mearnsetin	Flavonoids	Flavonoid	738120	799950	857930	9	9	9
pme2459	Luteolin-7-O-glucoside (Cynaroside)	Flavonoids	Flavonoid	1840600	1396600	2034400	9	9	9
Lmyp004022	Kaempferol-3-O-(2''-galloyl)glucoside*	Flavonoids	Flavonoid	2481600	2603500	2413700	9	9	9
pmf0027	Cyanidin-3-O-galactoside*	Flavonoids	Anthocyanins	9	9	9	189440000	175460000	185810000
pmb0550	Cyanidin-3-O-glucoside (Kuromanin)	Flavonoids	Anthocyanins	9	9	9	151070000	157830000	159450000
Smlp002532	Cyanidin-3-O-arabinoside	Flavonoids	Anthocyanins	9	9	9	85617000	72819000	94145000
p2357	Cyanidin-3-O-O-rhamnoside	Flavonoids	Anthocyanins	9	9	9	56928000	57681000	58088000
Lmcp004436	Cyanidin-3-O-(6''-O-caffeoyl)glucoside	Flavonoids	Anthocyanins	9	9	9	10507000	11531000	14297000
pme1777	Cyanidin-3,5-O-diglucoside (Cyanin)	Flavonoids	Anthocyanins	9	9	9	7945000	9072500	7230100
pme1773	Cyanidin-3-O-rutinoside (Keracyanin)	Flavonoids	Anthocyanins	9	9	9	3380100	2725200	3079800
pmf0203	Peonidin-3-O-glucoside	Flavonoids	Anthocyanins	9	9	9	1906700	1939400	1678300
Zmmp002642	Cyanidin-3-O-(6''-O-feruloyl)glucoside	Flavonoids	Anthocyanins	9	9	9	313780	284230	310810
Lmqp002161	Cyanidin-3-O-rutinoside-5,3'-di-O-glucoside	Flavonoids	Anthocyanins	9	9	9	251220	289560	249110
Lmcp005542	Delphinidin-3-O-(6''-O-caffeoyl)glucoside	Flavonoids	Anthocyanins	9	9	9	128410	143890	127130
Lmqp001551	Cyanidin-3-O-sophorotrioside	Flavonoids	Anthocyanins	9	9	9	87440	106880	91806
Smpp002257	Delphinidin-3-O-(6''-O-acetyl)glucoside	Flavonoids	Anthocyanins	9	9	9	36365	54897	29272
Zmcp002986	Cyanidin-3-O-sophoroside-5-O-glucoside	Flavonoids	Anthocyanins	9	9	9	59263	22440	21091
Smlp002277	Petunidin-3-O-arabinoside	Flavonoids	Anthocyanins	9	9	9	26963	22608	21481
Lmpp003387	Peonidin-3-O-(6''-O-p-Coumaroylglucoside)-5-O-Glucoside	Flavonoids	Anthocyanins	9	9	9	27630	20357	19336
pme3392	Pelargonidin-3-O-glucoside	Flavonoids	Anthocyanins	53580	52899	46563	1190800	1085000	1106800
pme1793	Pelargonidin-3,5-O-diglucoside	Flavonoids	Anthocyanins	280000	221240	257080	5542200	5650900	5439000
Smsp002643	Pelargonidin-3-O-rutinoside	Flavonoids	Anthocyanins	52194	57020	39590	1094100	981810	1100600
Smlp001915	Delphinidin-3-O-arabinoside	Flavonoids	Anthocyanins	25906	23470	31074	343620	398600	355520
Lmpp003662	Delphinidin-3-O-(6''-O-p-coumaroyl)glucoside	Flavonoids	Anthocyanins	7505800	5824400	6888100	25831000	26746000	21671000
Lmpp003815	Petunidin-3-O-(6''-O-p-Coumaroyl)glucoside	Flavonoids	Anthocyanins	23900	24200	28280	79219	84489	75711
Lmpp003789	Cyanidin-3-O-(6''-O-p-Coumaroyl)glucoside	Flavonoids	Anthocyanins	4558800	4600900	4318200	161160	154340	176640
Lmjp002491	Cyanidin-3-O-(6''-O-p-coumaroyl-2''-O-xylosyl)glucoside	Flavonoids	Anthocyanins	22971	18275	18332	9	9	9
mws0044	Dihydroquercetin(Taxifolin)	Flavonoids	Dihydroflavonol	9	9	9	3611700	4425400	5056800
HJN104	Dihydromyricetin-3-O-glucoside	Flavonoids	Dihydroflavonol	9	9	9	78783	66902	75041
mws0914	Pinobanksin	Flavonoids	Dihydroflavonol	11597	13141	10721	32751	42278	37436
Lmlp005236	Dihydrokaempferol-3-O-glucoside	Flavonoids	Dihydroflavonol	4353100	3744300	3538400	81725	58901	78694
HJN086	Eriodictyol-3'-O-glucoside	Flavonoids	Dihydroflavone	45767	39460	9490.2	488590	517850	587600
Lmyn005006	"Eriodictyol-7-O-(6""-O-p-coumaroyl)glucoside"	Flavonoids	Dihydroflavone	3126.5	3726.3	4624.9	14079	14245	8413
pme0376	Naringenin (5,7,4'-Trihydroxyflavanone)	Flavonoids	Dihydroflavone	9910.3	12904	13330	33174	41690	35959
Lmlp006175	Isosalipurposide (Phlorizin Chalcone)	Flavonoids	Chalcones	1025100	942640	950600	7348000	8494800	7173900
mws2118	Phloretin-2'-O-glucoside (Phlorizin)	Flavonoids	Chalcones	162620	210260	225210	1598300	1442900	1263700
HJN055	Dihydrocharcone-4'-O-glucoside	Flavonoids	Chalcones	68024	97658	62080	260560	223610	231620
Hmpn005101	Sieboldin	Flavonoids	Chalcones	164610	177040	231560	9	9	9
Cmxn004016	Dihydromarein	Flavonoids	Chalcones	192870	205170	194750	9	9	9

## Sheet: DAF
Differential accumulation of flavonoids in W, Y, P and B samples
Index	Compounds	Class I	Class II	White1	White2	White3	Yellow1	Yellow2	Yellow3	Pink1	Pink2	Pink3	Black1	Black2	Black3
HJN041	Epicatechin glucoside	Flavonoids	Flavanols	11787	8559.7	6918.3	4264.9	3830.8	3246.6	29931	23005	29593	122610	119050	123940
Lmtp004044	Quercetin-3-O-apiosyl(1→2)galactoside	Flavonoids	Flavonols	9	9	9	13223	19753	31583	46206	45190	31567	359790	368340	318490
Lmyp004516	Quercetin-3-O-(2''-p-Coumaroyl)galactoside	Flavonoids	Flavonols	9	9	9	4589.4	3579.9	3907.7	90709	74736	77697	2342500	2402000	2331100
Lmmp006709	Kaempferol-3-O-(4''-p-coumaroyl)rhamnoside	Flavonoids	Flavonols	400620	429830	384400	4301400	4706000	4675100	48523	45854	47795	9	9	9
Hmcp001629	Kaempferol-3-O-(6''-Malonyl)glucoside-7-O-Glucoside	Flavonoids	Flavonols	45129	48579	36817	259050	236550	324100	123630	108190	126150	9	9	9
mws1290	Kaempferol-3-O-(6''-p-coumaroyl)glucoside (Tiliroside)	Flavonoids	Flavonols	2820400	2843200	2532500	10688000	10117000	10034000	8986700	8552400	9192500	32784	32710	24182
pmn001640	Myricetin-3-O-arabinoside	Flavonoids	Flavonols	45985	28699	26542	69512	144590	151730	9	9	9	9	9	9
Lmyp003139	Quercetin-3-O-(6''-galloyl)galactoside	Flavonoids	Flavonols	6693300	6463800	6012500	16131000	15018000	16101000	2550100	2211800	2396000	42273000	39825000	39180000
pmp001309	6-Hydroxykaempferol-7-O-glucoside	Flavonoids	Flavonols	2635800	2454400	2415000	5042400	5942700	5858800	594880	555000	530140	7187900	8441700	7534000
Lmmp003903	Kaempferol-3-O-(2''-acetyl)glucoside	Flavonoids	Flavonols	553030	528450	523490	1160100	1108400	1210900	1598300	1685700	1631000	8749.1	11090	10755
Lmdp003286	Isohyperoside	Flavonoids	Flavonols	2848400	2412500	2428700	5136400	5354600	5805700	554730	510430	565630	7430500	7281000	7553800
Lmyp003588	Quercetin-3-O-(2'',6''-digalloyl)-glucoside	Flavonoids	Flavonols	33620	38520	36138	15922	10028	18166	7630.4	14123	6226.6	290040	274430	272800
Lmqp004241	Kaempferol-3-O-(2''-O-galloyl)glucuronide	Flavonoids	Flavonols	1258400	1390200	1132200	467260	532150	525220	92687	90804	63006	51861	58593	55165
pme2954	Quercetin	Flavonoids	Flavonols	6120.6	8959.6	9149.9	9	9	9	20689	14151	15646	734770	740480	745860
Lmyp003873	Quercetin-3-O-(2''-galloyl)glucoside*	Flavonoids	Flavonols	18344	10445	9776.6	9	9	9	1563800	1352500	1369500	16496000	14423000	15227000
Lmtn002997	Mearnsetin-3-O-glucoside	Flavonoids	Flavonoid	9	9	9	169910	238140	243930	46359	28577	36371	11313	14276	12797
Hmmn003584	Luteolin-7-O-rutinoside-5-O-rhamnoside	Flavonoids	Flavonoid	88262	90194	74314	861700	731740	816350	1779.5	1330.3	2562.9	3883.8	1771.7	3416.2
HJN078	Pinocembrin-7-O-(2''-O-arabinosyl)glucoside	Flavonoids	Flavonoid	3709.1	3083.7	2876.6	16435	14990	20198	9	9	9	9	9	9
Lmyp004407	Kaempferol-3-O-(2''-p-Coumaroyl)galactoside	Flavonoids	Flavonoid	1879300	1784300	1458500	8201400	8057300	8030000	4784300	4938900	4978100	15002	20348	19340
Hmjn004446	Luteolin-7-O-(6''-caffeoyl)rhamnoside	Flavonoids	Flavonoid	870020	782930	702840	3498500	3771000	3276700	2918200	3624500	3014000	10033	9277.4	10946
Lmyp004318	Kaempferol-3-O-(6''-p-Coumaroyl)galactoside	Flavonoids	Flavonoid	1745000	1767500	1749200	7832000	7492000	7824700	4838500	4769800	5153200	12152	16634	12720
HJN087	Naringenin-4'-O-glucoside*	Flavonoids	Flavonoid	2172500	2725100	2464300	5083700	4742200	5473000	1076900	1034000	1187900	10461000	10669000	9546600
mws4167	Luteolin-7-O-glucuronide	Flavonoids	Flavonoid	3244500	4016000	3991600	1942900	1652000	1726900	280260	322910	270960	36456	33918	25783
Lmyp003857	Kaempferol-3-O-(2'',6''-digalloyl)glucoside	Flavonoids	Flavonoid	1415300	1278600	1273900	571740	571530	580110	432170	375060	377530	95607	110730	84051
mws0044	Dihydroquercetin(Taxifolin)	Flavonoids	Dihydroflavonol	9	9	9	21688	24575	14326	98994	117570	121600	3611700	4425400	5056800
Lmyn005006	"Eriodictyol-7-O-(6""-O-p-coumaroyl)glucoside"	Flavonoids	Dihydroflavone	3126.5	3726.3	4624.9	19137	23247	21065	9	9	9	14079	14245	8413
Lmcp004436	Cyanidin-3-O-(6''-O-caffeoyl)glucoside	Flavonoids	Anthocyanins	9	9	9	568570	690770	633610	729660	515320	533770	10507000	11531000	14297000
pme1793	Pelargonidin-3,5-O-diglucoside	Flavonoids	Anthocyanins	280000	221240	257080	2387400	2029000	2534400	88991000	74599000	85250000	5542200	5650900	5439000
pme3392	Pelargonidin-3-O-glucoside	Flavonoids	Anthocyanins	53580	52899	46563	315640	373310	298480	27299000	31077000	28791000	1190800	1085000	1106800
Smsp002643	Pelargonidin-3-O-rutinoside	Flavonoids	Anthocyanins	52194	57020	39590	23536	23860	26420	268550	226170	290530	1094100	981810	1100600

## Sheet: DAA
Differential accumulation of anthocyanin in W, P and B samples
Index	Compounds	W1	W2	W3	P1	P2	P3	B1	B2	B3	Sub class
Lmcp004436	Cyanidin-3-O-(6''-O-caffeoyl)glucoside	9	9	9	729660	515320	533770	10507000	11531000	14297000	1
pme1793	Pelargonidin-3,5-O-diglucoside	280000	221240	257080	88991000	74599000	85250000	5542200	5650900	5439000	9
pme3392	Pelargonidin-3-O-glucoside	53580	52899	46563	27299000	31077000	28791000	1190800	1085000	1106800	9
Smsp002643	Pelargonidin-3-O-rutinoside	52194	57020	39590	268550	226170	290530	1094100	981810	1100600	1
pmf0027	Cyanidin-3-O-galactoside*	9	9	9	3767500	3923100	3917400	189440000	175460000	185810000	1
pmb0550	Cyanidin-3-O-glucoside (Kuromanin)	9	9	9	3265200	3407300	3574300	151070000	157830000	159450000	1
Smlp002532	Cyanidin-3-O-arabinoside	9	9	9	889000	766550	664620	85617000	72819000	94145000	1
pme1777	Cyanidin-3,5-O-diglucoside (Cyanin)	9	9	9	584690	664060	605540	7945000	9072500	7230100	1
p2357	Cyanidin-3-O-O-rhamnoside	9	9	9	190510	140710	184360	56928000	57681000	58088000	1
pme1773	Cyanidin-3-O-rutinoside (Keracyanin)	9	9	9	139640	89789	93920	3380100	2725200	3079800	1
Smpp002257	Delphinidin-3-O-(6''-O-acetyl)glucoside	9	9	9	19332	17684	22054	36365	54897	29272	1
pmf0203	Peonidin-3-O-glucoside	9	9	9	15358	15771	10820	1906700	1939400	1678300	1
Lmcp005542	Delphinidin-3-O-(6''-O-caffeoyl)glucoside	9	9	9	7367.9	6904.5	8073.2	128410	143890	127130	1
Smlp002277	Petunidin-3-O-arabinoside	9	9	9	8240	5050.3	4906.9	26963	22608	21481	1
Lmjp002491	Cyanidin-3-O-(6''-O-p-coumaroyl-2''-O-xylosyl)glucoside	22971	18275	18332	73806	67890	62671	9	9	9	9
Smlp001915	Delphinidin-3-O-arabinoside	25906	23470	31074	97097	77817	79361	343620	398600	355520	1
Lmpp003789	Cyanidin-3-O-(6''-O-p-Coumaroyl)glucoside	4558800	4600900	4318200	2107800	2147500	1831200	161160	154340	176640	1
Zmmp002642	Cyanidin-3-O-(6''-O-feruloyl)glucoside	9	9	9	9	9	9	313780	284230	310810	1
Lmqp002161	Cyanidin-3-O-rutinoside-5,3'-di-O-glucoside	9	9	9	9	9	9	251220	289560	249110	1
Lmqp001551	Cyanidin-3-O-sophorotrioside	9	9	9	9	9	9	87440	106880	91806	1
Zmcp002986	Cyanidin-3-O-sophoroside-5-O-glucoside	9	9	9	9	9	9	59263	22440	21091	1
Lmpp003387	Peonidin-3-O-(6''-O-p-Coumaroylglucoside)-5-O-Glucoside	9	9	9	9	9	9	27630	20357	19336	1

## Sheet: TF
analysis of transcription factors in W, Y, P and B samples
Name	Gene ID	W1	W2	W3	Y1	Y2	Y3	P1	P2	P3	B1	B2	B3	Sub class
bHLH	LOC112175393	23.26	24.81	23.67	11.47	11.57	12.08	40.13	38.54	38.92	14.16	15.12	14.5	3
bHLH	LOC112199892	20.14	18.89	19.39	7.17	8.85	7.19	61.43	61.2	64.65	32.22	41.73	24.63	3
bHLH	LOC112169727	1.15	1.48	1.83	0.42	0.36	0.53	3.01	2.96	3.28	0.29	0.83	0.05	3
bHLH	LOC112188917	14.46	14.88	15.81	10.07	8.54	8.13	3.65	3.39	4.3	61.58	67.21	60.81	4
bHLH	LOC112179563	1.04	1.53	1.6	0.62	0.9	0.58	1.29	1.7	1.44	1.62	1.87	1.33	4
bHLH	LOC112174687	25.93	27.46	29.24	12.04	9.55	12.55	40.49	37.25	42.22	39.01	44.29	41.65	4
bHLH	LOC112185658	0.23	0.13	0.13	0.11	0.06	0.26	0.09	0.07	0.03	0.96	0.72	0.88	4
bHLH	LOC112180575	0.53	0.45	0.73	0.7	0.46	0.73	0.23	0.35	0.14	1.41	2.21	1.18	4
bHLH	LOC112178781	0.11	0.03	0.08	0.47	0.34	0.32	0	0.05	0.03	0.11	0.22	0.03	5
bHLH	LOC112193490	0.31	0.18	0.13	0.74	0.47	0.53	0.12	0.12	0.1	0.24	0.39	0.13	5
bHLH	LOC112165529	7.15	5.62	4.97	15.55	11.89	14.94	7.26	6.22	8.17	5.95	6.88	7.7	5
bHLH	LOC112180015	0.33	0.35	0.48	0.17	0.29	0.16	0.16	0.28	0.14	0.21	0.2	0.17	7
bHLH	LOC112179762	3.62	3.4	2.55	1.48	1.01	1.8	0.18	0.28	0.1	0.35	0.88	0.78	7
bHLH	LOC112176365	1.08	2.01	1.5	0.17	0.5	0.25	0.1	0.22	0.16	0.41	0.27	0.07	7
bHLH	LOC112182139	0.21	0.3	0.42	0.02	0.02	0.02	0.12	0.04	0.02	0.03	0.08	0.02	7
bHLH	LOC112173200	1.81	1.33	1.77	0.81	1.08	1.34	0.42	0.36	0.11	1.72	1.83	1.19	7
bHLH	LOC112198126	0.89	1.3	0.89	0.9	0.87	0.88	0.44	0.19	0.19	1.24	0.77	1.02	7
MYB	LOC112168782	0.05	0.04	0.11	0.04	0.09	0.04	0.73	0.75	0.5	0.19	0.24	0.13	3
MYB	LOC112185002	0.03	0.06	0.05	0.12	0.06	0.03	1.81	0.68	0.91	0.07	0.17	0.03	3
MYB	LOC112171864	1.15	1.04	0.42	2.99	3.51	5.6	0.3	0.12	0.15	10.4	13.17	9.66	4
MYB	LOC112194873	168.54	127.37	115.77	65.85	62.62	65.13	97.5	107.74	92.93	157.38	149.87	171.57	4
MYB	LOC112178787	175.37	171	166.27	75.7	90.45	104.26	187.06	199.59	189.52	914.5	885.57	921.18	4
MYB	LOC112176685	1.9	1.59	1.28	2.88	1.71	1.95	2.62	3.43	2.77	2.22	4.41	4.16	4
MYB	LOC112185427	0.05	0	0	0	0.04	0	0.04	0	0	0.26	0.27	0.17	4
MYB	LOC112189516	0.04	0	0	0.82	0.4	0.73	0	0	0	0.04	0.09	0	5
MYB	LOC112189515	0	0	0	0.2	0.26	0.22	0	0.03	0	0	0.05	0	5
MYB	LOC112189588	0.65	0.61	0.76	1.62	2.9	1.94	0.57	0.45	0.25	1.11	0.94	0.92	5
MYB	LOC112189456	136.57	155.5	141.21	92.05	74.94	73.21	96.26	94.29	99.51	123.1	132.84	127.93	7
MYB	LOC112169870	386.31	359.45	312.1	140.7	184.66	187.04	172.65	200.37	142.61	272.57	244.85	249.45	7
MYB	LOC112175776	1.26	1.19	1.01	0.53	0.35	0.56	0.64	0.87	0.93	0.77	0.61	0.95	7
MYB	LOC112191361	13.44	9.53	10.86	2.66	4.97	6.47	7.56	6.63	6.1	8.98	10.07	9.19	7
MYB	LOC112172176	9.53	12.08	9.16	3.47	3.13	3.09	5.23	5.22	4.66	5.72	5.96	5.46	7
MYB	LOC112165874	0.39	0.32	0.2	0	0.09	0.1	0.03	0.07	0	0.16	0.26	0.18	7
MYB	LOC112175109	2.25	1.01	1.44	0.24	0.22	0.26	0.11	0.28	0.17	0.35	0.4	0.44	7
MYB	LOC112200214	1	0.84	0.82	0.09	0.07	0	0.13	0.38	0.34	0.66	0.6	0.86	7
MYB	LOC112186121	0.29	0.38	0.27	0	0	0.05	0.31	0.08	0	0.17	0.23	0.11	7
NAC	LOC112180031	0.4	0.14	0.26	0.34	0.37	0.32	1.31	1.21	0.93	1.06	0.85	1.22	3
NAC	LOC112179513	0.94	1.07	0.91	1.37	1.44	1.31	1.58	2.07	1.5	0.2	0.12	0.34	3
NAC	LOC112200278	2.73	1.48	1.46	1.48	3.75	3.01	3.95	4.09	2.05	6.06	4.96	5.71	4
NAC	LOC112189835	0	0	0	0.06	0.22	0.19	0	0.02	0.03	0.03	0.1	0	5
NAC	LOC112172486	0.7	0.6	0.41	4.23	6.34	5.27	0.1	0.25	0.2	0.72	0.81	0.72	5
NAC	LOC112203855	0.96	1.57	1.13	9.19	5.35	7.22	0.62	0.59	0.71	1.94	2.1	2.02	5
NAC	LOC112189232	0.09	0.09	0.13	0.78	0.46	0.52	0.02	0	0	0	0	0.02	5
NAC	LOC112182191	0.31	0.16	0.22	1.13	1.2	1.41	0.03	0.1	0.12	0.62	0.62	0.52	5
NAC	LOC112166306	0.16	0.18	0.17	0.85	0.81	0.74	0.05	0.12	0	0.05	0	0.05	5
NAC	LOC112203938	0.8	0.2	0.12	1.45	1.19	1.54	0.07	0.17	0	0.23	0.32	0	5
NAC	LOC112181988	3.1	1.89	2	6.28	7.46	7.06	1.17	1.43	1.16	1.78	1.82	1.35	5
NAC	LOC112165510	1.96	1.54	1.5	4.7	4.22	5.73	3.64	3.33	2.78	1.87	1.69	2.05	5
NAC	LOC112184765	5.94	5.93	5.16	18.55	14.77	16.76	2.92	3.61	3.42	4	4.27	4.81	5
NAC	LOC112166272	17.79	15.64	12.78	39.97	37.74	43.07	5.31	6.25	5.24	7.47	7.58	10.08	5
NAC	LOC112196497	131.71	136.32	122.07	329.51	307.9	321.58	194.72	232.58	206.64	235.53	215.58	231.84	5
NAC	LOC112179815	0.98	0.6	0.75	2.15	1.87	1.56	0.48	0.52	0.42	1.19	0.97	0.34	5
NAC	LOC112164521	76.67	63.75	55.32	113.1	154.95	134.14	127.92	138.71	120.88	116.26	103.88	131.38	5
NAC	LOC112182215	0.84	0.39	0.35	0.62	1.21	1.57	0.3	0.2	0.27	0.27	0.12	0.32	5
NAC	LOC112178886	0.38	0.59	0.58	0.07	0.13	0.15	0.47	0.44	0.48	0.4	0.3	0.32	7
NAC	LOC112179825	0.71	0.64	0.46	0.06	0.16	0.03	0.06	0.13	0.09	0.03	0	0.07	7
NAC	LOC112175173	6.44	8.73	8.51	0.06	0	0.13	0.55	0.7	0.79	4.99	4.52	5.76	7
NAC	LOC112166396	0.19	0.19	0.28	0.24	0.09	0.04	0	0.03	0	0.14	0.18	0.09	7
NAC	LOC112182188	0.29	0.25	0.34	0.26	0.21	0.21	0.09	0.04	0.02	0.24	0.31	0.09	7
WRKY	LOC112176545	1.22	1.12	1.24	1.4	1.57	1.39	2.22	2.28	2.66	1.74	2.45	2.48	3
WRKY	LOC112192514	0.21	0.19	0.21	0.03	0.09	0.01	0.12	0.15	0.1	0.34	0.18	0.29	4
WRKY	LOC112177149	0.28	0.23	0.14	0.12	0.13	0.07	0	0.02	0	0.77	0.7	0.45	4
WRKY	LOC112164583	0.39	0.24	0.3	0.5	0.43	0.48	0.39	0.35	0.38	1.86	2.09	2.87	4
WRKY	LOC112178405	0.04	0.16	0.07	1.75	2.29	2.39	0.46	0.54	0.34	0.43	0.27	0.55	5
WRKY	LOC112195215	0.13	0.16	0.22	2.45	1.97	2.71	0.25	0.16	0.19	1.18	0.98	0.7	5
WRKY	LOC112193050	5.99	6.17	5.08	12.28	13.33	15.62	2.52	2.76	1.92	4.16	4.65	4.99	5
WRKY	LOC112176983	10.66	9.44	8.4	5.95	4.99	5.63	1.53	1.43	1.46	3.39	2.77	2.67	7
WRKY	LOC112188219	44.49	43.39	39.56	22.91	25.62	25.59	18.32	21.85	15.89	30.54	31.36	26.59	7
WRKY	LOC112166319	0.94	1.35	0.98	0.14	0.35	0.28	0.02	0.08	0.02	0.13	0.19	0.1	7
WRKY	LOC112200810	6.33	6.89	5.33	1.04	1.18	0.54	1.36	1.84	1.15	1.18	0.87	0.56	7
