# Supplementary material for: Novel Insights into Pigment Composition and Molecular Mechanisms Governing Flower Coloration in Rose Cultivars Exhibiting Diverse Petal Hues
Source: Plants (Basel). 2024 Nov 29;13(23):3353. doi: 10.3390/plants13233353 (PMC11644816; doi:10.3390/plants13233353)
Supplement: Supplementary file 1 [file plants-13-03353-s001.zip › Table S5.xlsx]

## Sheet: Kmeans
Associations between metabolites and transcriptomic analysis
Transcriptome analysis			Metabolome analysis
Sub Class	geneID	Gene Name	Sub Class	metaID	meta_Compounds
3	LOC112173668	DFR	9	pme1793	Pelargonidin-3,5-O-diglucoside
			9	pme3392	Pelargonidin-3-O-glucoside
			9	Lmjp002491	Cyanidin-3-O-(6''-O-p-coumaroyl-2''-O-xylosyl)glucoside
4	LOC112175474	CHS	1	Lmcp004436	Cyanidin-3-O-(6''-O-caffeoyl)glucoside
4	LOC112175453	CHS	1	Smsp002643	Pelargonidin-3-O-rutinoside
4	LOC112179338	PAL	1	pmf0027	Cyanidin-3-O-galactoside*
4	LOC112185875	CHI	1	pmb0550	Cyanidin-3-O-glucoside (Kuromanin)
4	LOC112178545	F3'H	1	Smlp002532	Cyanidin-3-O-arabinoside
4	LOC112174211	DFR	1	pme1777	Cyanidin-3,5-O-diglucoside (Cyanin)
4	LOC112179310	ANS	1	p2357	Cyanidin-3-O-O-rhamnoside
4	LOC112198391	UFGT	1	pme1773	Cyanidin-3-O-rutinoside (Keracyanin)
			1	Smpp002257	Delphinidin-3-O-(6''-O-acetyl)glucoside
			1	pmf0203	Peonidin-3-O-glucoside
			1	Lmcp005542	Delphinidin-3-O-(6''-O-caffeoyl)glucoside
			1	Smlp002277	Petunidin-3-O-arabinoside
			1	Smlp001915	Delphinidin-3-O-arabinoside
			1	Zmmp002642	Cyanidin-3-O-(6''-O-feruloyl)glucoside
			1	Lmqp002161	Cyanidin-3-O-rutinoside-5,3'-di-O-glucoside
			1	Lmqp001551	Cyanidin-3-O-sophorotrioside
			1	Zmcp002986	Cyanidin-3-O-sophoroside-5-O-glucoside
			1	Lmpp003387	Peonidin-3-O-(6''-O-p-Coumaroylglucoside)-5-O-Glucoside
			1	Zmqp002952	Delphinidin-3-O-rutinoside-7-O-glucoside

## Sheet: PvsW
Associations between metabolites and transcriptomic analysis in P/W
geneID	Gene Name	logFC	KEGG	metaID	logFC	meta_Compounds	PCC	PCCP	ninequadrants
gene-LOC112173668	DFR	1.068	K13082	pme3392	9.15371	Pelargonidin-3-O-glucoside	0.817	0.00116457	3
gene-LOC112173668	DFR	1.068	K13082	pme1793	8.3582	Pelargonidin-3,5-O-diglucoside	0.841	0.000601075	3

## Sheet: BvsW
Associations between metabolites and transcriptomic analysis in B/W
geneID	Gene Name	logFC	KEGG	metaID	logFC	meta_Compounds	PCC	PCCP	ninequadrants
gene-LOC112175474	CHS1	1.3	K00660	Smsp002643	4.41596	Pelargonidin-3-O-rutinoside	0.874	0.000205012	3
gene-LOC112175453	CHS4	1.38	K00660	Smlp002673	23.1573	Cyanidin-3-O-arabinoside	0.832	0.00078572	3
gene-LOC112175453	CHS4	1.38	K00660	p2357	22.6088	Cyanidin-3-O-O-rhamnoside	0.838	0.000669194	3
gene-LOC112175453	CHS4	1.38	K00660	Smlp001915	3.7703	Delphinidin-3-O-arabinoside	0.84	0.000618795	3
gene-LOC112175453	CHS4	1.38	K00660	Smlp002277	11.3617	Petunidin-3-O-arabinoside	0.817	0.0011796	3
gene-LOC112175453	CHS4	1.38	K00660	pmb0550	24.0481	Cyanidin-3-O-glucoside (Kuromanin)	0.825	0.000950395	3
gene-LOC112175453	CHS4	1.38	K00660	pmf0027	24.2818	Cyanidin-3-O-galactoside*	0.825	0.000950357	3
gene-LOC112175453	CHS4	1.38	K00660	pmf0203	17.6425	Peonidin-3-O-glucoside	0.838	0.000665858	3
gene-LOC112175453	CHS4	1.38	K00660	Smsp002643	4.41596	Pelargonidin-3-O-rutinoside	0.917	2.7088e-05	3
gene-LOC112175453	CHS4	1.38	K00660	pme1773	18.376	Cyanidin-3-O-rutinoside (Keracyanin)	0.829	0.000851004	3
gene-LOC112175453	CHS4	1.38	K00660	pme1777	19.7765	Cyanidin-3,5-O-diglucoside (Cyanin)	0.819	0.00111475	3
gene-LOC112175453	CHS4	1.38	K00660	Lmcp005542	13.8527	Delphinidin-3-O-(6''-O-caffeoyl)glucoside	0.833	0.000764232	3
gene-LOC112185875	CHI	1.573	K01859	Zmmp002642	15.0387	Cyanidin-3-O-(6''-O-feruloyl)glucoside	0.815	0.00125445	3
gene-LOC112185875	CHI	1.573	K01859	Lmpp003387	11.2839	Peonidin-3-O-(6''-O-p-Coumaroylglucoside)-5-O-Glucoside	0.815	0.00125175	3
gene-LOC112185875	CHI	1.573	K01859	Zmcp002986	11.8945	Cyanidin-3-O-sophoroside-5-O-glucoside	0.814	0.00128263	3
gene-LOC112185875	CHI	1.573	K01859	Lmqp001551	13.3714	Cyanidin-3-O-sophorotrioside	0.814	0.00126031	3
gene-LOC112185875	CHI	1.573	K01859	Lmqp002161	14.8364	Cyanidin-3-O-rutinoside-5,3'-di-O-glucoside	0.814	0.00125786	3
gene-LOC112178545	F3'H	4.337	K05280	Smlp001915	3.7703	Delphinidin-3-O-arabinoside	0.807	0.00149655	3
gene-LOC112178545	F3'H	4.337	K05280	Zmmp002642	15.0387	Cyanidin-3-O-(6''-O-feruloyl)glucoside	0.923	1.83221e-05	3
gene-LOC112178545	F3'H	4.337	K05280	Lmpp003387	11.2839	Peonidin-3-O-(6''-O-p-Coumaroylglucoside)-5-O-Glucoside	0.923	1.85548e-05	3
gene-LOC112178545	F3'H	4.337	K05280	Zmcp002986	11.8945	Cyanidin-3-O-sophoroside-5-O-glucoside	0.921	2.12755e-05	3
gene-LOC112178545	F3'H	4.337	K05280	Lmqp001551	13.3714	Cyanidin-3-O-sophorotrioside	0.924	1.78635e-05	3
gene-LOC112178545	F3'H	4.337	K05280	Lmqp002161	14.8364	Cyanidin-3-O-rutinoside-5,3'-di-O-glucoside	0.924	1.7901e-05	3
gene-LOC112198391	UFGT	3.106	K12930	Zmmp002642	15.0387	Cyanidin-3-O-(6''-O-feruloyl)glucoside	0.889	0.000109258	3
gene-LOC112198391	UFGT	3.106	K12930	Lmpp003387	11.2839	Peonidin-3-O-(6''-O-p-Coumaroylglucoside)-5-O-Glucoside	0.889	0.000107573	3
gene-LOC112198391	UFGT	3.106	K12930	Zmcp002986	11.8945	Cyanidin-3-O-sophoroside-5-O-glucoside	0.889	0.000110388	3
gene-LOC112198391	UFGT	3.106	K12930	Lmqp001551	13.3714	Cyanidin-3-O-sophorotrioside	0.889	0.000110319	3
gene-LOC112198391	UFGT	3.106	K12930	Lmqp002161	14.8364	Cyanidin-3-O-rutinoside-5,3'-di-O-glucoside	0.889	0.000109757	3
